# Supplementary material for: Identifying new biomarkers of aggressive Group 3 and SHH medulloblastoma using 3D hydrogel models, single cell RNA sequencing and 3D OrbiSIMS imaging
Source: Acta Neuropathol Commun. 2023 Jan 11;11:6. doi: 10.1186/s40478-022-01496-4 (PMC9835248; doi:10.1186/s40478-022-01496-4)
Supplement: Supplementary file 1 — Additional file 1. scRNAseq data ONS76 HD-MB 03 - ALL SIGNIFICANT GENES PER CLUSTER. This is and Excel spreadsheet that contains data relating to all the significantly altered genes with their associated Log2 fold change and p-values. [file 40478_2022_1496_MOESM1_ESM.xlsx]

## Sheet: ONS76 SIGNIFICANT GENES
FeatureID	FeatureName	Cluster 1 Average	Cluster 1 Log2 Fold Change	Cluster 1 P-Value	Cluster 2 Average	Cluster 2 Log2 Fold Change	Cluster 2 P-Value	Cluster 3 Average	Cluster 3 Log2 Fold Change	Cluster 3 P-Value	Cluster 4 Average	Cluster 4 Log2 Fold Change	Cluster 4 P-Value	Cluster 5 Average	Cluster 5 Log2 Fold Change	Cluster 5 P-Value	Cluster 6 Average	Cluster 6 Log2 Fold Change	Cluster 6 P-Value	Cluster 7 Average	Cluster 7 Log2 Fold Change	Cluster 7 P-Value	Cluster 8 Average	Cluster 8 Log2 Fold Change	Cluster 8 P-Value	Cluster 9 Average	Cluster 9 Log2 Fold Change	Cluster 9 P-Value
ENSG00000198840	MT-ND3	48.94	2.60456	3.61359e-36	37.6925	2.01025	3.40103e-08	10.716	0.132982	0.896939	119.172	3.71741	7.43123e-21	5.51437	-0.998948	1.04598e-09	37.2985	1.94915	0.0401846	5.04285	-1.14962	7.62669e-14	5.64426	-0.920878	4.76345e-07	5.56452	-0.997319	4.56583e-11
ENSG00000117616	RSRP1	1.87706	2.43044	3.47385e-28	0.849616	1.05918	0.0645184	0.780376	1.07303	3.02698e-08	0.207671	-0.955134	1	0.305762	-0.542761	0.0101174	0.294333	-0.478169	1	0.193327	-1.30174	1.28389e-14	0.48228	0.255917	0.329606	0.185254	-1.37991	1.07324e-16
ENSG00000244754	N4BP2L2	2.4131	2.38975	1.17699e-27	1.2156	1.18437	0.021978	0.859788	0.757592	0.000484482	0.301123	-0.83464	1	0.402362	-0.541579	0.00546632	0.482379	-0.17278	1	0.36792	-0.696598	1.68112e-05	0.488639	-0.193601	0.573434	0.319219	-0.94072	7.12121e-09
ENSG00000175455	CCDC14	1.08722	2.47292	1.20015e-27	0.431344	0.90292	0.190511	0.315358	0.483548	0.0953564	0.114219	-0.941893	1	0.182148	-0.454342	0.0580815	0.114463	-0.963312	1	0.20967	-0.210851	0.416496	0.156873	-0.674203	0.00274824	0.149275	-0.801287	4.9929e-06
ENSG00000251562	MALAT1	263.501	2.30692	7.78355e-27	253.661	2.10271	2.79216e-09	86.873	0.543345	0.024101	44.5454	-0.509172	1	46.6949	-0.517072	0.00668326	54.4516	-0.214977	1	38.0125	-0.866915	1.98719e-08	56.705	-0.169557	0.646788	36.9157	-0.92302	1.07792e-09
ENSG00000175265	GOLGA8A	1.20844	2.37148	3.11866e-25	0.718906	1.42334	0.00314182	0.413095	0.668129	0.00618575	0.103836	-1.30202	1	0.188697	-0.669215	0.00104629	0.155342	-0.780434	1	0.14948	-1.05856	1.28688e-09	0.292548	0.0943147	0.899238	0.188699	-0.679302	0.000106266
ENSG00000198763	MT-ND2	128.985	2.22135	1.94939e-24	132.697	2.13107	1.36179e-09	38.5057	0.294541	0.400912	316.729	3.39436	1.48367e-15	19.6756	-0.849974	3.53276e-07	103.164	1.70355	0.356568	22.1509	-0.656006	3.32195e-05	17.5857	-0.992044	4.39137e-08	18.6238	-0.953182	2.96641e-10
ENSG00000198695	MT-ND6	1.22549	2.38451	1.94939e-24	1.04568	1.98615	9.08071e-07	0.353536	0.391759	0.242625	2.05594	2.95093	2.71327e-08	0.186241	-0.70246	0.000740526	0.686777	1.32633	1	0.270658	-0.0550908	1	0.101756	-1.61507	3.81765e-14	0.121717	-1.40965	1.52337e-15
ENSG00000267519	AC020916.1	2.71236	2.25054	6.2095e-24	1.96937	1.61917	0.000122491	1.08886	0.829806	6.92187e-05	0.155753	-2.02652	1	0.544396	-0.357221	0.12388	0.351565	-0.906819	1	0.381871	-0.95906	1.36423e-09	0.70434	0.0978445	0.879942	0.316923	-1.27119	2.91231e-15
ENSG00000198899	MT-ATP6	77.2096	2.16469	5.73481e-23	88.3165	2.24717	6.79065e-11	23.2273	0.253648	0.509146	187.652	3.32766	1.02732e-14	11.7528	-0.906722	3.83659e-08	57.2723	1.54327	1	15.752	-0.416198	0.0139745	10.0643	-1.11373	5.86681e-10	11.364	-0.974874	1.10231e-10
ENSG00000212907	MT-ND4L	3.89618	2.15869	3.03112e-22	4.48336	2.25191	9.71755e-11	1.24845	0.353276	0.263966	6.13668	2.65642	4.41941e-07	0.65082	-0.758353	1.18618e-05	2.31379	1.21278	1	0.689999	-0.664283	3.25719e-05	0.697981	-0.611541	0.00204553	0.608966	-0.88063	9.87453e-09
ENSG00000122435	TRMT13	1.10048	2.24998	3.35824e-22	0.387774	0.542487	0.566422	0.440584	0.82448	0.000224533	0.14537	-0.816267	1	0.232903	-0.265097	0.412815	0.155342	-0.743863	1	0.189341	-0.624688	0.000564583	0.261279	-0.0566635	1	0.136261	-1.17685	7.27069e-12
ENSG00000203930	LINC00632	1.09669	2.26067	3.35824e-22	0.457486	0.800228	0.265525	0.449747	0.877648	6.03858e-05	0.0415342	-2.39207	1	0.199339	-0.517692	0.0218163	0.0899351	-1.47073	1	0.172998	-0.760502	2.08978e-05	0.256509	-0.0718448	1	0.172241	-0.774722	9.66527e-06
ENSG00000285437	POLR2J3	3.48137	2.14185	8.29461e-22	2.74056	1.64742	5.11237e-05	1.38055	0.699908	0.00151013	0.363424	-1.30392	1	0.668421	-0.540124	0.00480535	0.302509	-1.57056	1	0.664089	-0.554448	0.000716733	0.638623	-0.588695	0.00328767	0.695469	-0.479823	0.00336009
ENSG00000206560	ANKRD28	1.63272	2.21621	8.74611e-21	0.544626	0.428835	0.725378	0.433712	0.0980278	1	0.228438	-0.795474	1	0.304944	-0.51459	0.0225051	0.17987	-1.14039	1	0.262686	-0.77004	1.47604e-05	0.278238	-0.63859	0.0047578	0.485718	0.329397	0.0676947
ENSG00000221978	CCNL2	1.22928	2.15129	9.89955e-20	1.11539	1.87665	4.06686e-06	0.436003	0.517699	0.0587862	0.290739	-0.10133	1	0.22308	-0.626199	0.00254299	0.302509	-0.0528085	1	0.237175	-0.525552	0.00445978	0.22789	-0.561899	0.0148737	0.244199	-0.480126	0.00882278
ENSG00000163728	TTC14	1.0304	2.15967	1.02837e-19	0.30499	0.212591	1	0.360409	0.502299	0.0760683	0.14537	-0.795575	1	0.249276	-0.11939	0.884453	0.253454	-0.0394878	1	0.192132	-0.575559	0.00182003	0.271349	0.0326416	1	0.150806	-0.987788	1.14853e-08
ENSG00000062716	VMP1	4.02309	2.0127	1.15853e-18	1.47267	0.386611	0.734392	1.50196	0.468495	0.0794614	0.363424	-1.62112	1	0.929976	-0.349254	0.130843	0.433324	-1.37911	1	0.744609	-0.732015	4.18964e-06	1.04989	-0.128152	0.792222	1.01239	-0.20365	0.32572
ENSG00000109046	WSB1	1.95851	2.01445	3.4027e-18	1.13282	1.07084	0.0530973	0.804047	0.632431	0.00712448	0.249205	-1.10621	1	0.435926	-0.413065	0.0578975	0.22075	-1.28696	1	0.363137	-0.727198	6.89014e-06	0.579266	0.0882155	0.927691	0.380843	-0.652968	4.52958e-05
ENSG00000132424	PNISR	2.93587	1.98594	4.70072e-18	1.51624	0.87506	0.155718	1.18431	0.573724	0.0174689	0.394575	-1.07208	1	0.732684	-0.242504	0.39962	0.490555	-0.768427	1	0.551681	-0.73275	4.15259e-06	0.900962	0.123462	0.787472	0.545811	-0.757349	1.16433e-06
ENSG00000206573	THUMPD3-AS1	2.71426	1.96226	1.64139e-17	1.86916	1.2861	0.00686483	1.08046	0.527391	0.0365509	0.384191	-1.01616	1	0.508376	-0.757216	1.41778e-05	0.416972	-0.906362	1	0.503847	-0.776376	9.87887e-07	0.600465	-0.452798	0.0360703	0.852399	0.151192	0.47619
ENSG00000198886	MT-ND4	162.382	1.91813	1.8398e-17	182.807	1.99772	3.25243e-08	57.0225	0.272899	0.46253	316.605	2.76687	3.62827e-08	30.8546	-0.776574	3.90092e-06	92.5678	0.942079	1	32.8358	-0.676302	1.49104e-05	35.3114	-0.523737	0.0090816	37.4765	-0.45484	0.00475933
ENSG00000244879	GABPB1-AS1	3.2143	1.93209	5.97261e-17	2.11751	1.19212	0.0165267	1.45996	0.724038	0.000897879	0.32189	-1.5352	1	0.654094	-0.648002	0.000353519	0.163518	-2.48923	1	0.473552	-1.18465	3.0512e-14	0.868103	-0.149915	0.725146	0.978326	0.0588167	0.87863
ENSG00000198786	MT-ND5	40.9241	1.8941	6.37294e-17	48.2451	2.0476	8.83683e-09	14.5042	0.264717	0.484902	71.2935	2.57435	1.5143e-06	9.39595	-0.480998	0.0134282	24.4215	0.988927	1	9.35625	-0.491182	0.00257484	8.7176	-0.580455	0.00307281	7.80824	-0.804493	1.05569e-07
ENSG00000198727	MT-CYB	136.154	1.88672	8.96932e-17	172.189	2.15075	6.43255e-10	50.7306	0.340815	0.273264	279.681	2.81823	1.60269e-08	27.6979	-0.693495	5.86835e-05	82.6013	1.00652	1	28.4761	-0.650599	3.36699e-05	26.9833	-0.704466	0.000190793	30.2186	-0.554708	0.000394325
ENSG00000163660	CCNL1	2.60819	1.93017	1.07208e-16	1.56417	1.0499	0.0569429	0.855207	0.171471	0.793037	0.342657	-1.14682	1	0.659006	-0.278253	0.291486	0.310685	-1.29299	1	0.39383	-1.1466	2.79132e-13	0.840015	0.150709	0.683294	0.738338	-0.0776236	0.826533
ENSG00000041982	TNC	3.36773	1.93294	4.04892e-16	0.845259	-0.235049	1	1.12475	0.204398	0.7033	1.31871	0.410072	1	0.864076	-0.248378	0.402803	1.48802	0.587756	1	1.28553	0.493431	0.00177132	0.48122	-1.17958	3.6737e-10	0.632697	-0.791997	7.44584e-07
ENSG00000198938	MT-CO3	197.04	1.78189	1.22605e-14	282.378	2.24974	5.35566e-11	74.0586	0.251738	0.51049	407.544	2.73385	5.94398e-08	45.5676	-0.582144	0.00134064	120.415	0.925633	1	48.2222	-0.488528	0.00274585	41.6154	-0.702152	0.000201533	43.8345	-0.657311	1.89912e-05
ENSG00000166405	RIC3	1.01714	1.85492	1.45793e-14	0.42263	0.445827	0.697554	0.482581	0.720346	0.00176723	0.0623013	-2.13676	1	0.264421	-0.306504	0.271575	0.106287	-1.47893	1	0.184159	-0.922406	6.11714e-08	0.321166	0.0389584	1	0.263719	-0.316466	0.108355
ENSG00000198712	MT-CO2	232.345	1.76778	2.18595e-14	274.657	1.93502	1.39833e-07	82.5626	0.145208	0.862128	487.933	2.7442	5.25173e-08	46.7567	-0.829232	5.8214e-07	145.074	0.944848	1	51.6423	-0.667127	2.00234e-05	48.9408	-0.720029	0.000126237	73.257	-0.0560102	0.908081
ENSG00000245532	NEAT1	10.2168	1.76036	7.84183e-14	8.10839	1.31813	0.00563945	4.03856	0.314198	0.351243	0.976054	-1.78059	1	2.70397	-0.372861	0.0901145	0.711305	-2.23619	1	1.7248	-1.12927	2.74019e-13	3.82273	0.237484	0.359276	3.16578	-0.0961628	0.736886
ENSG00000198804	MT-CO1	215.029	1.72893	1.06807e-13	292.451	2.11756	1.36179e-09	87.3815	0.328961	0.299566	375.76	2.4305	2.03221e-05	50.8233	-0.598875	0.000853865	113.506	0.663934	1	49.7617	-0.638181	4.71991e-05	54.2104	-0.465593	0.0243767	54.694	-0.481218	0.00253502
ENSG00000108821	COL1A1	7.45143	1.74391	1.70941e-13	2.84948	0.214758	1	3.26888	0.47276	0.0715254	3.75885	0.609222	1	2.20869	-0.191344	0.579582	4.12066	0.747832	1	3.06374	0.418812	0.00780726	1.30851	-1.03241	1.53522e-08	1.35687	-1.0303	1.35245e-11
ENSG00000163359	COL6A3	5.20122	1.72709	2.7855e-13	4.64893	1.46876	0.00080773	2.40374	0.544169	0.0252436	2.54397	0.551163	1	1.56483	-0.182858	0.614542	2.35466	0.441748	1	1.70367	-0.0305021	1	1.11189	-0.735253	0.000110954	1.01086	-0.939404	6.89753e-10
ENSG00000214548	MEG3	2.43014	1.71861	1.70649e-12	1.66002	1.05641	0.0559592	1.02243	0.376684	0.226364	0.197287	-1.99408	1	0.65696	-0.379604	0.0932338	0.416972	-0.955638	1	0.542512	-0.709433	1.2582e-05	0.70222	-0.249585	0.395403	0.836706	0.0520957	0.914589
ENSG00000162692	VCAM1	1.43763	1.77661	3.82316e-12	0.426987	-0.117511	1	0.319939	-0.593064	0.0809206	0.737232	0.676674	1	0.5665	0.369885	0.106076	0.564138	0.290579	1	0.535337	0.263644	0.200309	0.330176	-0.57097	0.0149988	0.26525	-0.976246	1.68074e-08
ENSG00000159140	SON	2.31271	1.68129	3.82316e-12	2.60113	1.77906	6.67484e-06	0.88575	0.183233	0.760279	0.861835	0.125413	1	0.679472	-0.273612	0.302716	1.23456	0.646794	1	0.735441	-0.134328	0.63314	0.578736	-0.524509	0.0115169	0.568777	-0.58909	0.000231398
ENSG00000114270	COL7A1	0.988725	1.77173	3.89526e-12	1.34196	2.1566	1.63447e-08	0.353536	0.159731	0.845071	0.851451	1.42975	1	0.223898	-0.628108	0.00303174	0.874823	1.4745	1	0.294575	-0.15454	0.626121	0.215701	-0.658725	0.00368634	0.226592	-0.617279	0.000596451
ENSG00000011028	MRC2	1.07207	1.6924	8.65397e-12	0.614338	0.774975	0.269078	0.617734	0.891166	2.03503e-05	0.46726	0.376605	1	0.303716	-0.325977	0.221577	0.515083	0.514265	1	0.259099	-0.602125	0.000628591	0.277178	-0.459953	0.0526896	0.284771	-0.444609	0.0137665
ENSG00000269821	KCNQ1OT1	2.11951	1.66577	1.09222e-11	2.13929	1.59889	0.000144525	0.765105	0.0708868	1	0.384191	-0.913422	1	0.561588	-0.469112	0.0225322	0.310685	-1.2207	1	0.380277	-1.12243	1.17747e-12	0.549587	-0.481627	0.0250701	0.975647	0.557152	0.000175393
ENSG00000115524	SF3B1	1.02092	1.68709	1.24476e-11	0.631766	0.884607	0.178324	0.411568	0.273773	0.484902	0.342657	0.00274992	1	0.315586	-0.178227	0.670506	0.384268	0.160316	1	0.324471	-0.12968	0.687344	0.287778	-0.322616	0.253507	0.253002	-0.570318	0.00105555
ENSG00000204262	COL5A2	1.0929	1.65599	3.83882e-11	0.370346	-0.0284327	1	0.472655	0.359541	0.268692	0.332274	-0.166797	1	0.344648	-0.176029	0.678191	0.384268	0.033745	1	0.271456	-0.592983	0.000770474	0.408083	0.123144	0.788705	0.310033	-0.367875	0.0504073
ENSG00000144802	NFKBIZ	1.10805	1.6399	4.81355e-11	0.692764	0.856726	0.195605	0.49098	0.38389	0.216224	0.103836	-1.79284	1	0.383533	-0.0263488	1	0.147167	-1.34672	1	0.241161	-0.831227	9.02549e-07	0.435112	0.194229	0.52281	0.302761	-0.450604	0.0117224
ENSG00000182463	TSHZ2	1.01714	1.63305	1.83325e-10	1.07182	1.63622	0.000179982	0.580319	0.810303	0.00027918	0.207671	-0.738899	1	0.306172	-0.282665	0.350125	0.171694	-1.01636	1	0.178579	-1.18916	5.40846e-12	0.315867	-0.215466	0.568539	0.319985	-0.208615	0.376956
ENSG00000134884	ARGLU1	1.13457	1.60159	3.60173e-10	1.12411	1.51288	0.000746947	0.497853	0.328755	0.346483	0.290739	-0.456517	1	0.345467	-0.295849	0.302746	0.408796	0.019692	1	0.382669	-0.115655	0.716535	0.283008	-0.608024	0.00582792	0.330319	-0.380129	0.0441224
ENSG00000114861	FOXP1	1.26526	1.51816	1.85047e-09	0.731977	0.630527	0.409117	0.62537	0.443147	0.11443	0.186904	-1.30073	1	0.383124	-0.393851	0.0795206	0.114463	-1.98772	1	0.383067	-0.396588	0.0273842	0.436702	-0.155239	0.755177	0.462753	-0.0616164	0.892974
ENSG00000130635	COL5A1	2.34112	1.49078	3.10518e-09	1.11104	0.310072	0.862629	1.20951	0.489952	0.0613266	1.15257	0.358277	1	0.715083	-0.40743	0.0590135	1.2918	0.525389	1	0.815961	-0.177426	0.462793	0.770588	-0.262907	0.343686	0.754414	-0.319674	0.0751877
ENSG00000100941	PNN	1.53233	1.47389	4.3709e-09	1.15025	0.976218	0.091696	0.801757	0.493728	0.0596036	0.269972	-1.10805	1	0.503055	-0.300258	0.233868	0.515083	-0.200173	1	0.662894	0.200307	0.341395	0.416562	-0.595006	0.00473841	0.420267	-0.618493	0.000106053
ENSG00000198888	MT-ND1	37.3083	1.44417	4.90148e-09	63.4598	2.19744	1.82618e-10	17.7524	0.303824	0.371036	66.5066	2.20079	0.000870232	10.9104	-0.530812	0.0046988	18.731	0.337882	1	12.9741	-0.231859	0.254368	9.16808	-0.787465	2.11145e-05	11.6373	-0.426878	0.00892858
ENSG00000163399	ATP1A1	1.59863	1.46187	5.58133e-09	0.623052	-0.00256856	1	0.626897	0.00363844	1	0.477643	-0.376343	1	0.586556	-0.116448	0.839581	0.613194	-0.0221785	1	0.554869	-0.216718	0.318908	0.577146	-0.137388	0.774152	0.574518	-0.156243	0.489245
ENSG00000168542	COL3A1	15.5052	1.44648	6.84174e-09	4.662	-0.404582	0.965529	9.84328	0.798998	0.000100384	4.72452	-0.388054	1	6.22699	0.0308584	1	5.78037	-0.0931545	1	3.35473	-1.03513	1.84141e-11	7.42234	0.337427	0.115957	4.17358	-0.678666	1.22722e-05
ENSG00000164692	COL1A2	1.6706	1.48334	6.93647e-09	0.579482	-0.153697	1	0.890332	0.53489	0.0400011	0.633397	-0.018618	1	0.656141	0.0306127	1	0.735833	0.195642	1	0.497868	-0.460662	0.00851824	0.633323	-0.0318142	1	0.457394	-0.611511	0.000191798
ENSG00000134186	PRPF38B	2.01723	1.45315	7.8522e-09	1.23303	0.650446	0.368083	0.874296	0.158279	0.837157	0.353041	-1.14839	1	0.74128	-0.123116	0.805607	0.58049	-0.446899	1	0.779687	-0.0323581	1	0.598345	-0.473487	0.0252308	0.697	-0.236577	0.226255
ENSG00000161547	SRSF2	3.78822	1.3699	5.75466e-08	1.34632	-0.22581	1	1.64093	0.073355	1	0.841068	-0.90158	1	1.44613	-0.146363	0.736619	1.5289	-0.041092	1	1.99386	0.45669	0.00277062	1.08645	-0.612072	0.00172957	1.18502	-0.501891	0.00170802
ENSG00000142173	COL6A2	6.71083	1.36551	6.22704e-08	6.09545	1.15935	0.0245927	3.0818	0.164703	0.800039	4.05997	0.53797	1	2.86647	0.052253	1	4.12884	0.566437	1	2.64839	-0.0921276	0.805559	2.21372	-0.387312	0.0835119	1.9111	-0.667738	1.52147e-05
ENSG00000164587	RPS14	13.0807	-1.86482	1.37556e-07	18.2646	-1.35604	0.0867372	49.9479	0.133026	0.885998	19.0746	-1.29135	1	45.3728	-0.0258986	1	34.2735	-0.440096	1	41.0444	-0.206997	0.323375	52.6877	0.235484	0.346475	55.2238	0.348026	0.0257414
ENSG00000131051	RBM39	2.61955	1.33855	1.6553e-07	1.52931	0.476553	0.582374	1.35306	0.331792	0.307844	0.436109	-1.33062	1	0.966406	-0.24155	0.393213	0.989286	-0.162232	1	1.07785	-0.0470147	0.995938	0.895662	-0.3557	0.129356	0.978326	-0.223695	0.259219
ENSG00000162244	RPL29	6.57635	-1.83728	2.09164e-07	12.0036	-0.938637	0.325939	24.817	0.144394	0.862128	8.81563	-1.3852	1	22.0898	-0.0502358	1	15.0028	-0.613726	1	19.8079	-0.24648	0.205567	26.2058	0.249581	0.302318	27.5443	0.369264	0.0163132
ENSG00000133112	TPT1	5.66907	-1.83059	2.42693e-07	9.12793	-1.11457	0.203231	20.3165	0.0672546	1	5.98092	-1.72434	1	19.0535	-0.0409548	1	10.8086	-0.867363	1	13.7235	-0.617514	7.71198e-05	24.0636	0.370485	0.063372	26.2962	0.584418	3.01506e-05
ENSG00000030582	GRN	2.06268	1.31649	3.76155e-07	0.941113	0.0943318	1	0.856734	-0.0486622	1	0.747616	-0.23686	1	1.00038	0.231487	0.391404	0.972934	0.141892	1	0.545701	-0.836243	9.75722e-08	1.27566	0.659136	0.000103783	0.583704	-0.7303	2.72191e-06
ENSG00000142669	SH3BGRL3	0.880761	-1.8579	5.63865e-07	1.19818	-1.38502	0.128844	2.54882	-0.309511	0.440693	0.747616	-2.05097	1	3.34128	0.143931	0.712366	2.46095	-0.338147	1	3.23076	0.0822212	0.813207	2.67374	-0.245641	0.382977	4.01818	0.508667	0.000505536
ENSG00000087086	FTL	4.38297	-1.76939	6.38637e-07	4.24372	-1.79226	0.0118097	10.884	-0.453472	0.142275	4.37147	-1.74428	1	13.009	-0.18896	0.573113	9.42684	-0.631609	1	11.3485	-0.430439	0.00944051	16.7356	0.255988	0.287205	22.438	0.883496	1.85397e-11
ENSG00000140988	RPS2	10.9025	-1.75132	7.03504e-07	17.0533	-1.0779	0.225183	33.4577	-0.0962227	1	11.7023	-1.62199	1	35.2065	-0.0148796	1	22.0995	-0.700099	1	36.8406	0.0686244	0.872833	36.312	0.0389797	1	42.9629	0.365162	0.0178865
ENSG00000188529	SRSF10	1.4149	1.28285	8.33701e-07	1.01954	0.739307	0.277518	0.574974	-0.117615	1	0.269972	-1.16354	1	0.567318	-0.155714	0.712796	0.58049	-0.0844181	1	0.743413	0.346495	0.0410188	0.413913	-0.667451	0.00110684	0.535094	-0.263661	0.166157
ENSG00000083845	RPS5	8.00451	-1.73707	8.56548e-07	11.7116	-1.16087	0.176608	26.7779	0.0594083	1	10.1447	-1.36737	1	28.3172	0.171118	0.604725	19.0417	-0.453387	1	24.4513	-0.0984617	0.767788	31.5808	0.354126	0.0814617	25.8189	0.000726274	1
ENSG00000197958	RPL12	9.99711	-1.73627	8.6361e-07	15.6765	-1.05924	0.238073	35.5438	0.160147	0.806596	15.1704	-1.10625	1	29.8951	-0.134891	0.775845	25.1982	-0.368547	1	24.9388	-0.455316	0.00522998	38.4027	0.307361	0.157186	42.1002	0.518845	0.000277808
ENSG00000115414	FN1	18.9809	1.25377	1.23941e-06	5.78611	-0.559158	0.740193	9.62261	0.213469	0.652482	6.60394	-0.369447	1	7.0661	-0.31764	0.179719	7.55455	-0.171978	1	5.10863	-0.872147	1.58888e-08	9.98425	0.292822	0.199652	9.4384	0.210117	0.263836
ENSG00000131469	RPL27	2.90935	-1.70266	1.47265e-06	3.99538	-1.21843	0.146997	9.55999	0.0679543	1	4.56876	-1.02172	1	9.67265	0.0986735	0.869703	8.35579	-0.144825	1	10.2416	0.206801	0.290497	9.22426	0.010654	1	9.3385	0.0346736	0.979462
ENSG00000171159	C9orf16	0.210246	-1.86462	1.56571e-06	0.505413	-0.564596	0.859468	0.703255	-0.0947256	1	0.207671	-1.79772	1	0.812501	0.157863	0.672056	0.531435	-0.483113	1	0.58357	-0.436512	0.0125551	0.640213	-0.258564	0.369087	1.09622	0.763851	6.84217e-08
ENSG00000168028	RPSA	4.51366	-1.69486	1.59784e-06	8.12582	-0.81668	0.429233	12.8052	-0.160848	0.862128	5.35791	-1.41934	1	15.0781	0.117763	0.800469	10.6369	-0.424904	1	14.2747	0.0171434	1	15.4987	0.158689	0.629566	15.7788	0.206634	0.264916
ENSG00000142156	COL6A1	6.84152	1.23696	1.6332e-06	4.418	0.530427	0.571327	4.11187	0.480622	0.0587862	3.55117	0.198718	1	3.17633	0.0587293	0.997574	3.84268	0.316493	1	2.9884	-0.0527839	0.965002	2.57145	-0.303198	0.221227	1.97694	-0.778199	2.91811e-07
ENSG00000188976	NOC2L	1.36186	1.25463	1.69586e-06	1.02825	0.782658	0.238913	0.681875	0.193385	0.703821	0.415342	-0.528207	1	0.629126	0.068719	0.975404	0.498731	-0.272191	1	0.623032	0.0511968	0.960796	0.509309	-0.293656	0.265531	0.422181	-0.641037	5.68879e-05
ENSG00000106397	PLOD3	1.32398	1.25193	1.86149e-06	0.392131	-0.589876	0.837276	0.542904	-0.134085	0.97523	0.529561	-0.144573	1	0.649592	0.177254	0.61875	0.670425	0.191627	1	0.499064	-0.300784	0.118797	0.737199	0.39158	0.0595357	0.407253	-0.657204	3.94422e-05
ENSG00000105640	RPL18A	9.01596	-1.67049	2.05543e-06	18.8658	-0.572807	0.707768	30.9417	0.175891	0.757195	12.3876	-1.18485	1	28.431	0.0425214	1	21.5517	-0.380243	1	25.0269	-0.188727	0.388005	30.982	0.189578	0.501202	31.3099	0.226298	0.204213
ENSG00000111640	GAPDH	9.76792	-1.67298	2.09334e-06	14.5001	-1.07607	0.226409	23.1731	-0.421311	0.183969	11.7334	-1.38172	1	33.4104	0.190093	0.527203	22.7536	-0.420296	1	33.1012	0.174007	0.410926	38.5315	0.432973	0.0203992	28.1743	-0.124223	0.608989
ENSG00000137818	RPLP1	12.7492	-1.66296	2.28976e-06	17.3278	-1.19454	0.156724	41.1125	0.0822483	1	17.2678	-1.19839	1	37.0648	-0.0955854	0.907907	32.5974	-0.274936	1	38.6982	-0.0177457	1	37.1265	-0.0877205	0.943909	49.9995	0.476122	0.00104307
ENSG00000130066	SAT1	1.93199	1.27635	2.4127e-06	2.38764	1.54314	0.000417284	1.08657	0.409588	0.175557	0.342657	-1.28611	1	0.684384	-0.380215	0.0994373	0.523259	-0.691607	1	0.48272	-0.97187	1.71153e-09	0.796557	-0.106622	0.886677	0.948471	0.211513	0.291221
ENSG00000187498	COL4A1	1.02471	1.25164	2.46268e-06	0.723263	0.681374	0.353072	0.496325	0.135657	0.881269	0.311507	-0.524525	1	0.442476	-0.0581052	1	0.482379	0.0911153	1	0.562044	0.391744	0.0191454	0.23001	-1.11927	8.74383e-09	0.380078	-0.333148	0.0683612
ENSG00000150093	ITGB1	1.0626	1.23103	4.17032e-06	0.42263	-0.178751	1	0.383316	-0.358987	0.388498	0.581479	0.28965	1	0.435517	-0.174504	0.644331	0.703129	0.562565	1	0.552079	0.262168	0.172227	0.303677	-0.75706	0.000216653	0.501411	0.0817956	0.788095
ENSG00000130255	RPL36	6.34337	-1.61903	4.21532e-06	14.1559	-0.427227	0.912294	22.6347	0.298522	0.37337	9.01292	-1.08504	1	17.8042	-0.105128	0.870589	15.1582	-0.329497	1	15.0624	-0.402168	0.0160828	23.9629	0.421126	0.0254298	21.4202	0.23989	0.168024
ENSG00000144713	RPL32	12.9936	-1.61504	4.31074e-06	21.2012	-0.880687	0.373681	46.8478	0.320581	0.315625	20.4141	-0.936182	1	38.5535	0.000544812	1	33.5785	-0.211784	1	35.6344	-0.142435	0.575249	44.6628	0.257022	0.280123	40.2855	0.0826943	0.763323
ENSG00000142541	RPL13A	12.7796	-1.61204	4.51591e-06	23.676	-0.692366	0.555393	39.17	0.0561053	1	19.4172	-0.981653	1	39.1286	0.0617879	0.984222	34.0609	-0.163858	1	33.7378	-0.206954	0.323105	43.9299	0.260757	0.270009	42.5878	0.223901	0.211214
ENSG00000147403	RPL10	12.8572	-1.61064	4.72321e-06	16.0686	-1.26457	0.12333	41.6432	0.148002	0.850144	15.6065	-1.30524	1	38.0345	0.000543045	1	27.0051	-0.508895	1	29.9869	-0.423144	0.0104649	54.5967	0.647552	8.26567e-05	40.2614	0.107099	0.644938
ENSG00000108107	RPL28	9.86263	-1.60503	4.97096e-06	21.4583	-0.450376	0.878925	30.4339	0.0748547	1	12.2111	-1.27082	1	29.2873	0.0144026	1	22.9743	-0.352815	1	24.5008	-0.306274	0.0893823	33.9366	0.270941	0.242375	34.424	0.322994	0.0424095
ENSG00000044574	HSPA5	3.03057	1.21421	5.09022e-06	0.884472	-0.653563	0.751163	0.804047	-0.855184	0.000767385	1.67175	0.270947	1	1.79528	0.495034	0.00554849	2.18297	0.661821	1	2.03133	0.75223	9.93371e-08	1.0271	-0.497692	0.018102	0.581408	-1.47034	1.63783e-21
ENSG00000229117	RPL41	19.0547	-1.59808	5.4457e-06	27.6583	-1.03434	0.246228	60.8632	0.139286	0.870511	23.8614	-1.24797	1	50.3313	-0.187672	0.573404	40.3073	-0.486193	1	38.7476	-0.64336	3.36179e-05	67.9034	0.342078	0.0971097	78.0544	0.656718	1.60264e-06
ENSG00000105372	RPS19	13.4747	-1.59513	5.55961e-06	24.5125	-0.702151	0.543273	42.4381	0.119424	0.922162	17.9739	-1.15346	1	39.6239	0.00897115	1	33.3332	-0.255591	1	36.0358	-0.163195	0.478338	43.4587	0.1687	0.590907	45.6782	0.279301	0.0921386
ENSG00000167526	RPL13	12.2265	-1.59295	5.77978e-06	26.0418	-0.469419	0.852445	37.3137	0.0703316	1	15.6792	-1.20823	1	34.8139	-0.0468705	1	26.3019	-0.456576	1	29.0437	-0.37021	0.0296963	41.8513	0.276373	0.227298	44.51	0.422653	0.00451093
ENSG00000110700	RPS13	6.96085	-1.59354	5.87701e-06	8.45695	-1.28855	0.114608	22.1651	0.139046	0.872304	8.68065	-1.24865	1	21.7341	0.121052	0.80023	17.9707	-0.191734	1	19.5245	-0.0754677	0.872833	23.0085	0.213589	0.422129	21.2855	0.0840972	0.756491
ENSG00000231500	RPS18	35.0543	-1.58612	6.23278e-06	66.2309	-0.637867	0.620415	122.153	0.296829	0.377278	43.3825	-1.25344	1	103.697	0.0312422	1	74.9977	-0.457905	1	85.1262	-0.323286	0.06756	118.866	0.268084	0.250175	114.041	0.211829	0.245305
ENSG00000204628	RACK1	8.21286	-1.57963	7.1779e-06	13.0144	-0.888038	0.366461	22.3209	-0.10308	1	8.70142	-1.4708	1	26.138	0.174394	0.58884	14.9946	-0.681505	1	19.3842	-0.365712	0.0326875	32.6731	0.565303	0.000976161	25.1456	0.104411	0.650646
ENSG00000132485	ZRANB2	1.14215	1.19631	7.53297e-06	0.692764	0.405674	0.724333	0.596354	0.20233	0.679266	0.394575	-0.398652	1	0.522293	-0.016693	1	0.425148	-0.297764	1	0.489098	-0.135907	0.631486	0.500299	-0.0890317	0.94716	0.424095	-0.392025	0.0235243
ENSG00000174748	RPL15	13.5827	-1.57347	7.5508e-06	16.7919	-1.24347	0.131433	38.5141	-0.0276284	1	14.8485	-1.41997	1	39.2981	0.00631591	1	25.0919	-0.658504	1	34.083	-0.250389	0.194904	46.8124	0.312265	0.14906	47.36	0.363458	0.0184914
ENSG00000149273	RPS3	10.4555	-1.56163	8.85518e-06	15.2626	-0.989779	0.280704	31.5816	0.0883694	1	11.7023	-1.37399	1	31.8763	0.117357	0.800469	21.2901	-0.505282	1	29.5675	-0.0207365	1	34.6113	0.25486	0.286878	30.4035	0.0308426	0.996676
ENSG00000198034	RPS4X	8.14467	-1.54569	1.11867e-05	10.0778	-1.21452	0.147436	23.028	-0.00169101	1	10.1966	-1.19593	1	23.8167	0.0603473	0.991699	17.4556	-0.415013	1	19.2387	-0.323742	0.067643	30.1266	0.473994	0.00875302	25.7304	0.208111	0.259148
ENSG00000240972	MIF	0.689456	-1.62801	1.13827e-05	1.17203	-0.832483	0.512394	2.13038	0.0478435	1	0.809917	-1.35609	1	2.07976	0.010116	1	1.94587	-0.0943487	1	2.17523	0.0931883	0.771338	2.28314	0.171477	0.593249	2.17674	0.0956051	0.706326
ENSG00000112306	RPS12	6.88319	-1.53538	1.26412e-05	9.66384	-1.02037	0.257341	22.0223	0.212243	0.642656	8.81563	-1.15264	1	18.1088	-0.118788	0.807784	16.7525	-0.219793	1	18.5734	-0.0737375	0.872833	19.5609	0.0194116	1	23.5771	0.379397	0.013022
ENSG00000089157	RPLP0	5.90583	-1.53309	1.32393e-05	8.30881	-1.01503	0.2615	14.7783	-0.184903	0.780803	6.34435	-1.40431	1	16.1195	-0.0498329	1	12.1985	-0.456041	1	14.3824	-0.254925	0.184256	17.5624	0.100577	0.855061	22.7101	0.616913	8.61393e-06
ENSG00000089280	FUS	1.97177	1.16196	1.39257e-05	1.18946	0.362917	0.76982	1.05679	0.2102	0.66618	0.415342	-1.14796	1	0.886998	-0.0846109	0.953125	0.915703	-0.0206639	1	1.25882	0.583603	6.99785e-05	0.71176	-0.448009	0.0370786	0.532415	-0.969823	2.22152e-10
ENSG00000134419	RPS15A	6.13502	-1.52349	1.47629e-05	8.0866	-1.1004	0.210145	21.3863	0.368439	0.204594	8.42106	-1.04053	1	16.4383	-0.0713827	0.974173	16.2292	-0.0866293	1	14.944	-0.242888	0.215083	20.2658	0.29711	0.179415	18.6984	0.16828	0.404053
ENSG00000169045	HNRNPH1	1.574	1.16655	1.56457e-05	1.07618	0.553028	0.500292	0.897967	0.318486	0.367639	0.508794	-0.529907	1	0.556676	-0.501206	0.013503	0.84212	0.190807	1	0.789254	0.11948	0.669684	0.507719	-0.626968	0.00202326	0.758241	0.0455477	0.941123
ENSG00000142937	RPS8	9.42319	-1.51604	1.60832e-05	13.0362	-1.0227	0.256022	27.8652	0.104476	0.970938	12.7406	-1.05549	1	25.779	-0.0243906	1	24.724	-0.0912644	1	22.1019	-0.300558	0.0976225	31.0811	0.30368	0.164631	30.926	0.321288	0.0440753
ENSG00000152952	PLOD2	1.13078	1.15961	1.73495e-05	0.431344	-0.305744	1	0.448984	-0.277874	0.585044	0.394575	-0.417526	1	0.501827	-0.11228	0.865239	0.466027	-0.18546	1	0.393033	-0.541805	0.00138797	0.72183	0.535175	0.00423151	0.503708	-0.10751	0.698324
ENSG00000124614	RPS10	2.12708	-1.5142	1.78415e-05	3.16319	-0.915031	0.428313	6.49346	0.157799	0.818943	3.22928	-0.8833	1	6.18606	0.0886903	0.909176	6.63067	0.162231	1	6.07925	0.0570424	0.917552	6.16735	0.0781037	0.94716	6.00469	0.0346629	0.979853
ENSG00000108106	UBE2S	0.28601	-1.64978	1.82951e-05	0.501056	-0.80867	0.560837	0.337501	-1.47772	1.31329e-09	0.207671	-2.02692	1	0.470719	-1.05725	6.5379e-10	0.384268	-1.17538	1	1.41189	0.955858	8.32944e-12	0.343956	-1.5025	9.67791e-16	1.58538	1.24168	1.26227e-20
ENSG00000115875	SRSF7	2.60251	1.13974	1.92014e-05	1.64695	0.412007	0.682658	1.3584	0.143738	0.869415	0.602246	-1.04264	1	1.28117	0.0541086	1	1.45531	0.225566	1	1.77024	0.685369	1.24102e-06	0.750978	-0.833115	7.09429e-06	0.705421	-0.986437	8.07549e-11
ENSG00000163682	RPL9	5.18986	-1.49022	2.25422e-05	6.35687	-1.17405	0.170516	15.9626	0.197852	0.684042	6.45857	-1.14918	1	14.7098	0.0722786	0.964961	11.5526	-0.304695	1	13.0773	-0.141958	0.578545	17.1469	0.337903	0.103974	14.4276	0.0374493	0.965036
ENSG00000105193	RPS16	7.52719	-1.48356	2.38864e-05	9.77277	-1.08282	0.221322	22.1506	0.13274	0.887079	8.73257	-1.24464	1	20.7239	0.0275084	1	15.3462	-0.425973	1	20.3384	-0.00678105	1	20.9781	0.0467883	1	23.1047	0.234195	0.182152
ENSG00000167996	FTH1	7.69387	-1.49359	2.69758e-05	7.22392	-1.56387	0.0379937	13.3649	-0.717564	0.0054942	8.81563	-1.27254	1	23.5683	0.212796	0.442859	15.6487	-0.439385	1	14.7854	-0.618587	8.8595e-05	22.5278	0.120613	0.78305	31.9078	0.834993	3.94331e-10
ENSG00000134294	SLC38A2	1.18003	1.13297	2.72459e-05	0.644837	0.193524	1	0.530686	-0.105484	1	0.332274	-0.745888	1	0.394176	-0.634171	0.000722066	0.277981	-1.00548	1	0.404194	-0.595256	0.000354198	0.571316	0.0142479	1	0.790393	0.652803	7.50296e-06
ENSG00000165629	ATP5F1C	0.284116	-1.60624	2.73507e-05	0.431344	-0.972138	0.404715	0.626897	-0.472025	0.149509	0.353041	-1.23539	1	1.09944	0.50375	0.00495619	0.80124	-0.0708395	1	1.01327	0.347295	0.0408902	0.95449	0.216628	0.450956	0.635759	-0.504495	0.00219999
ENSG00000156482	RPL30	6.33011	-1.46428	3.0723e-05	8.21296	-1.06462	0.234795	19.5247	0.231835	0.573264	8.0161	-1.09868	1	16.523	-0.0457002	1	14.3814	-0.249355	1	15.1186	-0.206096	0.327318	19.5005	0.244849	0.317033	19.2948	0.245963	0.156571
ENSG00000166441	RPL27A	7.88518	-1.4549	3.39443e-05	12.6222	-0.749165	0.495184	24.562	0.258845	0.484902	10.5289	-1.01301	1	21.8978	0.0792487	0.936741	20.1128	-0.0716223	1	20.6083	-0.0319266	1	22.1038	0.0907021	0.888387	21.6162	0.0565256	0.87669
ENSG00000170889	RPS9	5.08568	-1.4519	3.58539e-05	7.96897	-0.777243	0.465482	14.6187	0.129457	0.899315	5.38906	-1.34366	1	14.5886	0.142845	0.705931	10.2444	-0.411901	1	12.7269	-0.1073	0.721316	15.7552	0.269646	0.247077	13.6575	0.0216607	1
ENSG00000147677	EIF3H	0.65915	-1.53091	3.59254e-05	0.714549	-1.38786	0.127324	1.56457	-0.270263	0.538869	0.571095	-1.69324	1	2.1739	0.299905	0.179878	1.53707	-0.274386	1	1.79057	-0.0603841	0.93368	2.37907	0.443222	0.0194533	1.76987	-0.0823899	0.793012
ENSG00000148303	RPL7A	8.10111	-1.44664	3.83947e-05	11.0189	-0.978429	0.291697	22.4576	0.0761735	1	7.66306	-1.5034	1	23.1843	0.145407	0.693691	16.5726	-0.38447	1	22.2051	0.0660349	0.875803	24.3625	0.223635	0.389274	20.7075	-0.0628018	0.872435
ENSG00000089009	RPL6	7.459	-1.44333	3.96935e-05	9.73355	-1.03549	0.245524	18.2434	-0.123239	0.964758	10.8093	-0.883057	1	21.3424	0.149195	0.672056	18.8046	-0.0771467	1	19.0804	-0.0567156	0.948905	22.6173	0.242168	0.325025	21.0007	0.121552	0.587466
ENSG00000071082	RPL31	7.7488	-1.43524	4.53276e-05	13.0797	-0.652146	0.60751	27.5033	0.500492	0.0418533	16.541	-0.313638	1	19.5446	-0.0717894	0.973154	27.561	0.433261	1	16.3184	-0.39285	0.0196166	25.9583	0.430639	0.021361	20.2344	-0.00907549	1
ENSG00000168066	SF1	1.2539	1.09713	4.56364e-05	0.880115	0.528126	0.526487	0.806338	0.445955	0.108879	0.249205	-1.26858	1	0.564453	-0.156862	0.706107	0.466027	-0.392746	1	0.594332	-0.0648479	0.917552	0.529448	-0.255939	0.365692	0.520166	-0.306172	0.0926772
ENSG00000169100	SLC25A6	0.89402	-1.50342	4.60733e-05	1.04568	-1.25177	0.192792	2.0609	-0.285965	0.4855	0.716465	-1.7831	1	2.56317	0.0738419	0.964961	1.38991	-0.834382	1	1.74274	-0.60856	0.000127018	3.19842	0.462553	0.0128252	3.28099	0.5588	9.50631e-05
ENSG00000137309	HMGA1	0.321999	-1.5571	4.96637e-05	0.4662	-0.992383	0.396436	0.622316	-0.625841	0.0297574	0.384191	-1.24786	1	0.804724	-0.245459	0.40293	0.809416	-0.188545	1	1.29709	0.659164	7.22605e-06	0.377344	-1.44392	9.77619e-15	1.40587	0.841019	1.41815e-09
ENSG00000100097	LGALS1	1.9926	-1.44703	5.40081e-05	3.43332	-0.633504	0.757606	4.97089	-0.0963854	1	3.02161	-0.818384	1	6.0121	0.242858	0.339445	6.90865	0.38442	1	9.59342	1.22633	1.71305e-21	3.22438	-0.813721	1.12401e-05	2.89747	-1.03926	5.55978e-12
ENSG00000104979	C19orf53	0.804996	-1.4921	5.44601e-05	1.25046	-0.828519	0.515289	1.95858	-0.187825	0.779961	1.22526	-0.85228	1	2.11373	-0.0726377	0.973546	2.05216	-0.107251	1	2.30877	0.0889961	0.789204	2.14005	-0.0476078	1	2.74819	0.427605	0.00468456
ENSG00000183172	SMDT1	0.248128	-1.55625	5.60875e-05	0.26142	-1.44612	0.125046	0.691038	-0.0480534	1	0.186904	-1.87535	1	0.650001	-0.163884	0.686947	0.515083	-0.460393	1	0.548492	-0.463408	0.00756984	0.833655	0.275612	0.271599	1.01163	0.691797	1.66721e-06
ENSG00000065978	YBX1	2.3146	-1.42332	5.65779e-05	3.10655	-0.974093	0.382596	4.96325	-0.312486	0.421102	2.67896	-1.18555	1	6.561	0.156175	0.646294	5.91937	-0.0358644	1	8.47611	0.660543	2.25904e-06	4.73482	-0.406612	0.0599061	5.77657	-0.0785444	0.807125
ENSG00000167468	GPX4	0.69135	-1.50066	5.66277e-05	1.10668	-0.793103	0.56019	1.68522	-0.194701	0.772068	0.695698	-1.45131	1	1.86486	-0.0351601	1	1.75782	-0.119172	1	2.16806	0.245495	0.187495	1.35674	-0.563841	0.00484103	2.54533	0.568019	7.9072e-05
ENSG00000142534	RPS11	4.43222	-1.41509	5.68948e-05	8.49181	-0.446819	0.885379	13.2114	0.230547	0.577912	5.57597	-1.05902	1	12.3901	0.141385	0.713132	9.63123	-0.265142	1	10.8379	-0.103894	0.739883	13.1572	0.238379	0.336791	11.1202	-0.0578638	0.895299
ENSG00000114942	EEF1B2	2.36953	-1.41661	5.96853e-05	2.97584	-1.06412	0.308187	6.06586	-0.0209203	1	2.40898	-1.366	1	6.60521	0.133554	0.746716	5.50239	-0.16962	1	7.0993	0.271211	0.121758	6.05288	-0.0254767	1	6.09808	-0.0134914	1
ENSG00000174444	RPL4	4.32425	-1.40632	6.50871e-05	4.72735	-1.25608	0.127181	10.458	-0.10101	1	5.11909	-1.13824	1	11.9305	0.128038	0.772076	9.36143	-0.261888	1	10.053	-0.183981	0.409393	12.2298	0.163608	0.611355	13.1814	0.322644	0.0433573
ENSG00000063177	RPL18	7.54992	-1.4015	6.65651e-05	8.69659	-1.17559	0.169208	20.9938	0.13152	0.892805	6.86353	-1.51619	1	19.9388	0.0536721	1	12.9834	-0.591973	1	17.028	-0.231858	0.2464	24.043	0.380586	0.0525972	20.9299	0.146212	0.473542
ENSG00000156508	EEF1A1	16.8633	-1.39756	6.92208e-05	20.7219	-1.07776	0.224985	43.1475	0.000262462	1	16.3645	-1.41889	1	46.7387	0.148209	0.677373	31.5427	-0.466226	1	36.6309	-0.293363	0.108222	54.301	0.405702	0.0335296	46.66	0.147957	0.464695
ENSG00000198918	RPL39	7.51772	-1.39996	6.92208e-05	9.06693	-1.10716	0.207192	25.1049	0.437926	0.0969143	11.3804	-0.777038	1	18.5394	-0.0690918	0.979134	20.1782	0.0572358	1	14.5837	-0.493421	0.00217168	26.2933	0.553579	0.00132307	19.9087	0.061873	0.853137
ENSG00000152082	MZT2B	0.642103	-1.4749	7.20047e-05	0.971613	-0.849091	0.499714	1.70583	-0.0281655	1	0.654164	-1.407	1	1.5767	-0.172657	0.628828	1.0874	-0.680842	1	2.07956	0.34086	0.0397641	1.57085	-0.16979	0.647381	2.04469	0.312089	0.0585512
ENSG00000116754	SRSF11	1.7369	1.08122	7.46426e-05	1.16768	0.448122	0.633461	0.901785	0.0745932	1	0.477643	-0.840063	1	0.882905	0.0449857	1	0.744009	-0.209543	1	1.03639	0.348573	0.0364104	0.71441	-0.316174	0.203896	0.575283	-0.713213	4.67443e-06
ENSG00000100650	SRSF5	3.85262	1.06491	7.7004e-05	1.75152	-0.144999	1	2.12962	0.160656	0.816281	1.06951	-0.857593	1	2.11537	0.169322	0.626759	1.79053	-0.114149	1	1.50476	-0.442766	0.00787353	2.03829	0.0943677	0.879513	1.65045	-0.284166	0.115404
ENSG00000108298	RPL19	7.93253	-1.38905	7.74324e-05	9.82069	-1.0583	0.238294	21.132	0.0752168	1	11.5673	-0.820515	1	21.2008	0.0912811	0.901166	20.0719	-0.0179303	1	19.9502	-0.0201973	1	21.9178	0.143711	0.68376	21.3628	0.107438	0.644938
ENSG00000198755	RPL10A	6.69378	-1.38398	8.27101e-05	8.23039	-1.06321	0.235216	18.0494	0.100621	0.984446	7.05043	-1.28595	1	18.1931	0.12871	0.76756	14.0953	-0.280258	1	15.4742	-0.166594	0.469451	19.9049	0.27923	0.220488	17.9004	0.1006	0.670952
ENSG00000100836	PABPN1	1.04934	1.07528	8.41924e-05	0.701478	0.436815	0.671955	0.733035	0.562956	0.023777	0.155753	-1.677	1	0.442885	-0.29524	0.254348	0.343389	-0.589275	1	0.44844	-0.275188	0.168103	0.505069	-0.0582014	1	0.475767	-0.171905	0.447072
ENSG00000161016	RPL8	10.9271	-1.37192	9.4195e-05	14.1646	-0.97442	0.294295	29.8994	0.138257	0.872304	11.7438	-1.24557	1	28.1469	0.0449856	1	21.6825	-0.354883	1	27.0367	-0.0286063	1	31.5559	0.242036	0.324833	28.3856	0.0616874	0.85344
ENSG00000068697	LAPTM4A	2.59493	1.06528	9.87765e-05	0.644837	-1.02207	0.364467	0.93691	-0.521742	0.0786512	1.34986	0.0513266	1	1.82352	0.649943	4.06737e-05	2.0358	0.650166	1	1.26759	-0.045767	1	1.5523	0.310793	0.168023	0.599397	-1.32311	4.22576e-18
ENSG00000175390	EIF3F	0.613691	-1.44979	9.88047e-05	0.544626	-1.59581	0.0616592	1.36375	-0.287389	0.490282	0.46726	-1.79472	1	1.9455	0.329701	0.123212	0.874823	-0.903618	1	1.61398	-0.0188951	1	1.93071	0.295224	0.199711	1.64815	0.0197729	1
ENSG00000103202	NME4	0.325787	-1.48433	9.88047e-05	0.318062	-1.48718	0.104692	0.897204	0.01584	1	0.218055	-1.98356	1	0.842791	-0.0956029	0.910206	0.62137	-0.51348	1	1.08024	0.368928	0.0272126	0.681551	-0.445289	0.043751	1.09354	0.397969	0.0127624
ENSG00000213741	RPS29	8.11058	-1.3672	0.000101603	11.7726	-0.804778	0.438195	26.4122	0.43316	0.102371	10.072	-1.0315	1	18.6073	-0.158622	0.668625	16.7034	-0.296027	1	17.4082	-0.278224	0.134505	21.6337	0.108194	0.817217	24.4578	0.354166	0.0226828
ENSG00000163430	FSTL1	1.41301	1.05736	0.00010254	0.731977	0.0438011	1	0.806338	0.204857	0.691608	0.49841	-0.502504	1	0.786714	0.185468	0.575675	0.678601	-0.0637206	1	0.686412	-0.0655998	0.917407	0.661942	-0.123179	0.815802	0.519784	-0.559951	0.000549984
ENSG00000221983	UBA52	4.3735	-1.36478	0.000105438	6.0606	-0.869803	0.384329	12.1798	0.174877	0.762051	6.16783	-0.844164	1	11.7921	0.137881	0.727415	11.0375	0.00254501	1	11.4557	0.0849087	0.803482	12.7889	0.2724	0.23916	9.61217	-0.236099	0.210992
ENSG00000106333	PCOLCE	7.51393	1.04717	0.000109887	2.62292	-0.549447	0.871134	3.25131	-0.253691	0.588132	3.10468	-0.305667	1	5.52951	0.721856	1.62641e-06	3.74457	-0.0318727	1	3.42728	-0.189575	0.397288	5.03267	0.494928	0.00640558	1.32931	-1.76373	7.39093e-31
ENSG00000147604	RPL7	8.83602	-1.35807	0.000113139	8.86651	-1.33323	0.0963243	23.1135	0.0799062	1	11.7749	-0.920482	1	23.4794	0.119658	0.800469	22.2221	0.00390302	1	21.1974	-0.0678084	0.893986	26.3844	0.318174	0.13769	21.8191	-0.0152365	1
ENSG00000145741	BTF3	3.32606	-1.36113	0.000113246	3.2329	-1.38184	0.122865	8.18326	-0.0236949	1	3.23967	-1.37458	1	9.04025	0.157241	0.644194	6.29546	-0.412112	1	8.00933	-0.0653169	0.906558	10.2678	0.373581	0.0603125	8.25185	-0.010983	1
ENSG00000198242	RPL23A	9.43645	-1.35473	0.000117654	10.7749	-1.14206	0.186225	26.5175	0.201345	0.669347	16.406	-0.531924	1	22.396	-0.0826029	0.951294	27.6837	0.231888	1	21.4466	-0.16126	0.48372	26.5021	0.21343	0.422558	26.5595	0.236289	0.177055
ENSG00000137959	IFI44L	1.68955	1.06034	0.000120953	0.840902	-0.0131322	1	0.975089	0.226717	0.63571	0.384191	-1.1271	1	0.928339	0.164538	0.646014	0.343389	-1.29295	1	0.378682	-1.36643	1.27219e-17	1.18821	0.59942	0.000871405	0.790393	-0.13155	0.606212
ENSG00000135390	ATP5MC2	1.31641	-1.40905	0.000126072	1.29839	-1.40636	0.117265	3.57507	0.0827704	1	1.47446	-1.2153	1	3.38303	-0.0075562	1	2.77164	-0.303526	1	3.36988	-0.0147352	1	4.16668	0.358424	0.0797726	3.4938	0.0523335	0.899674
ENSG00000241837	ATP5PO	0.670515	-1.42688	0.000126533	0.766833	-1.20741	0.222554	1.4905	-0.261679	0.564412	0.851451	-1.04575	1	2.02655	0.268826	0.259125	1.43079	-0.299711	1	2.29442	0.513964	0.000571797	1.7643	0.0102717	1	1.45677	-0.335844	0.0527592
ENSG00000136942	RPL35	11.1374	-1.34051	0.00013621	20.4649	-0.433744	0.901625	30.9799	0.200535	0.671304	18.5969	-0.57653	1	27.6165	0.0144208	1	33.2842	0.273045	1	28.5479	0.075825	0.841864	28.5674	0.071884	0.955557	27.3694	-0.00195521	1
ENSG00000171863	RPS7	8.4231	-1.3346	0.000149567	8.62687	-1.28024	0.117265	20.7082	0.00485419	1	8.42106	-1.31306	1	22.1045	0.126116	0.781608	16.5154	-0.335215	1	20.7825	0.0127017	1	23.6529	0.237345	0.340128	21.0677	0.0382717	0.961215
ENSG00000057019	DCBLD2	1.34103	1.04246	0.000151082	0.692764	0.0262426	1	0.645223	-0.0886421	1	0.456876	-0.563967	1	0.675379	-0.0169452	1	0.523259	-0.37474	1	0.815961	0.338576	0.0501305	0.339186	-1.13837	2.30055e-09	0.706186	0.0657687	0.853662
ENSG00000145425	RPS3A	6.75061	-1.33362	0.000153219	8.04303	-1.05911	0.238294	17.4813	0.0905508	1	7.96418	-1.07233	1	16.7433	0.0232796	1	16.2456	-0.0359735	1	15.3841	-0.130685	0.629038	19.6426	0.301595	0.169424	17.745	0.132945	0.535836
ENSG00000104904	OAZ1	1.40732	-1.39027	0.000156353	1.9868	-0.867181	0.474303	2.99704	-0.288328	0.484902	1.18372	-1.60869	1	3.52957	-0.0284675	1	3.02509	-0.254989	1	4.40986	0.391797	0.0123253	2.98377	-0.310693	0.202691	4.26736	0.332098	0.0378202
ENSG00000204435	CSNK2B	0.589068	-1.40144	0.000175174	0.583839	-1.38839	0.129848	1.14689	-0.444644	0.162874	0.591862	-1.35264	1	1.71792	0.233337	0.377063	1.26727	-0.262136	1	1.74792	0.268202	0.13728	1.59947	0.0939748	0.885289	1.53792	0.0282561	1
ENSG00000137154	RPS6	6.53846	-1.31689	0.000184257	7.31541	-1.13406	0.190613	17.2775	0.1423	0.862128	9.16867	-0.805768	1	15.9451	0.0131494	1	15.9185	-0.00248338	1	14.1559	-0.202192	0.341886	18.9064	0.310702	0.151582	17.2359	0.15991	0.440632
ENSG00000125534	PPDPF	0.289799	-1.4346	0.000188371	0.55334	-0.469447	0.992617	0.698674	-0.145175	0.916359	0.269972	-1.47007	1	0.654504	-0.277614	0.299709	0.506907	-0.586782	1	0.709531	-0.135603	0.63314	0.834715	0.152267	0.680072	1.04761	0.615867	2.46603e-05
ENSG00000114391	RPL24	4.38297	-1.31298	0.000195442	5.29812	-1.01741	0.260126	11.1834	0.0891014	1	6.03284	-0.82822	1	10.8253	0.0410376	1	11.667	0.131674	1	10.1244	-0.0811246	0.847181	12.1328	0.237704	0.340045	11.209	0.107266	0.644938
ENSG00000072682	P4HA2	1.48688	1.01897	0.000210424	0.522841	-0.556604	0.87468	0.588718	-0.422736	0.23678	0.757999	-0.0127631	1	1.02862	0.558474	0.00110856	0.866647	0.179673	1	0.739427	-0.0670426	0.91162	0.964029	0.402274	0.0484733	0.368212	-1.2583	4.49762e-16
ENSG00000115268	RPS15	10.5559	-1.30323	0.000211132	17.2232	-0.570445	0.7101	29.694	0.261102	0.484902	14.132	-0.859869	1	25.5031	0.0132664	1	23.6938	-0.10744	1	24.0583	-0.0930183	0.793109	29.2129	0.249385	0.301974	25.5058	0.0137537	1
ENSG00000153234	NR4A2	1.24254	1.02674	0.000230312	0.718906	0.178115	1	0.800229	0.373691	0.241078	0.186904	-1.7168	1	0.521474	-0.358337	0.130417	0.261629	-1.26255	1	0.214055	-1.81325	2.6011e-27	0.641803	0.0103797	1	0.975264	0.848664	1.37386e-09
ENSG00000117691	NENF	0.566339	-1.37603	0.000239488	0.535912	-1.42977	0.115986	1.23547	-0.237097	0.65123	0.539945	-1.40132	1	1.32006	-0.146087	0.741343	1.05469	-0.445138	1	1.31104	-0.159378	0.51148	1.485	0.0632447	0.990796	2.01445	0.671666	1.72871e-06
ENSG00000182899	RPL35A	7.36998	-1.29256	0.000245611	9.94705	-0.836768	0.407382	20.7495	0.27444	0.45008	9.28289	-0.937314	1	16.681	-0.09196	0.910206	16.0248	-0.143082	1	15.4247	-0.232983	0.242832	21.5065	0.356765	0.0781858	19.0272	0.151804	0.448604
ENSG00000008988	RPS20	4.92279	-1.2786	0.00029067	5.72946	-1.03856	0.244626	12.5402	0.124784	0.916359	6.45857	-0.863943	1	10.4835	-0.184098	0.58953	11.5771	-0.014856	1	10.7893	-0.133741	0.615278	12.3559	0.107005	0.823632	14.5095	0.428165	0.0039916
ENSG00000186468	RPS23	11.1222	-1.27235	0.000302091	12.766	-1.05292	0.238913	30.2171	0.238229	0.54641	12.7822	-1.0505	1	25.1401	-0.0694726	0.976501	23.1215	-0.188563	1	25.9246	-0.0138928	1	27.3961	0.0820471	0.929838	29.0669	0.201506	0.279977
ENSG00000112773	TENT5A	1.19708	1.00378	0.00030447	0.501056	-0.315514	1	0.649805	0.0671216	1	0.166137	-1.84485	1	0.670876	0.134196	0.777269	0.343389	-0.845824	1	0.439272	-0.616778	0.0001881	0.827825	0.501774	0.00803956	0.521315	-0.324699	0.0743163
ENSG00000100316	RPL3	8.80571	-1.27046	0.000313505	8.56588	-1.2917	0.113285	18.8298	-0.149999	0.884768	9.96821	-1.07025	1	23.2351	0.217923	0.415862	18.6002	-0.163399	1	18.8967	-0.161421	0.483046	23.8538	0.250918	0.297827	22.4644	0.157783	0.447072
ENSG00000108518	PFN1	3.72571	-1.27117	0.000333277	3.35054	-1.40585	0.115561	7.63119	-0.220125	0.676175	3.27082	-1.43634	1	9.16878	0.0865561	0.910206	7.99605	-0.140495	1	12.3961	0.676963	1.09041e-06	6.43658	-0.513689	0.0102658	8.78963	0.00928258	1
ENSG00000187840	EIF4EBP1	0.376928	-1.37218	0.000346523	0.435701	-1.1346	0.282723	0.783431	-0.312076	0.458641	0.373808	-1.33081	1	0.997514	0.0862083	0.922915	1.01381	0.0920509	1	1.61279	1.06267	4.01251e-15	0.505069	-1.03745	2.53689e-08	0.86082	-0.183614	0.410363
ENSG00000122406	RPL5	8.00072	-1.25828	0.000360165	8.22603	-1.19907	0.154924	18.8459	0.0196613	1	9.02331	-1.06352	1	19.9486	0.12746	0.773709	17.1613	-0.128954	1	18.1847	-0.0425625	1	21.7847	0.274696	0.232652	18.8274	0.0213393	1
ENSG00000118523	CTGF	1.28421	1.0347	0.000367758	0.396488	-0.72862	0.721215	0.445166	-0.615449	0.0550998	0.64378	-0.0195259	1	0.629126	-0.0758926	0.980556	0.572314	-0.190465	1	0.582374	-0.21513	0.366625	0.378404	-0.90534	1.13613e-05	0.958806	0.751535	4.89803e-07
ENSG00000228474	OST4	0.965996	-1.31943	0.000377365	0.884472	-1.4243	0.113535	2.34724	0.000241898	1	1.12142	-1.07268	1	2.33599	-0.00810214	1	2.01128	-0.230137	1	2.5017	0.118642	0.65439	2.18033	-0.125437	0.79433	2.79336	0.332461	0.0390127
ENSG00000130175	PRKCSH	1.28799	0.978799	0.000417239	0.636123	-0.0984022	1	0.66584	-0.0378659	1	0.757999	0.158899	1	0.758062	0.196195	0.531616	1.06287	0.648359	1	0.667677	-0.0380235	1	0.773767	0.220529	0.432615	0.426391	-0.823423	1.28499e-07
ENSG00000155660	PDIA4	1.32209	0.981981	0.000424248	0.588196	-0.24795	1	0.633769	-0.156168	0.916359	0.809917	0.219068	1	0.781802	0.208879	0.485379	1.34903	0.96095	1	0.886516	0.453812	0.00409121	0.547467	-0.409206	0.0724726	0.430219	-0.848773	5.91547e-08
ENSG00000169976	SF3B5	0.532245	-1.32781	0.000432292	0.736334	-0.832519	0.522584	1.19042	-0.144898	0.911911	0.529561	-1.29183	1	1.59717	0.383181	0.0537081	1.17733	-0.14844	1	1.53665	0.311308	0.0707885	1.35091	0.0634083	0.990796	1.061	-0.36985	0.0309051
ENSG00000127022	CANX	1.31262	0.973549	0.000432817	0.505413	-0.465763	1	0.661258	-0.0849634	1	0.602246	-0.202958	1	0.693798	-0.0084849	1	0.809416	0.220636	1	0.647348	-0.134332	0.633686	0.670952	-0.0652051	1	0.675566	-0.0578104	0.907324
ENSG00000177600	RPLP2	11.8022	-1.23581	0.000451128	14.8269	-0.88515	0.36685	32.7521	0.314805	0.329637	15.5234	-0.819151	1	26.779	-0.0175774	1	27.8717	0.0333637	1	26.4101	-0.0430213	1	28.11	0.0668394	0.96768	28.7577	0.115465	0.615154
ENSG00000176340	COX8A	0.729232	-1.30995	0.000456934	0.819117	-1.11793	0.274811	1.58366	-0.171391	0.839368	0.809917	-1.12325	1	1.69254	-0.0718004	0.976501	1.67606	-0.0765254	1	2.08395	0.316732	0.0620179	1.61961	-0.142764	0.747531	2.03512	0.274545	0.109663
ENSG00000143947	RPS27A	9.40425	-1.22621	0.000502394	11.3849	-0.929573	0.3335	24.5933	0.226941	0.589426	13.8413	-0.64662	1	21.7763	0.0313213	1	24.6095	0.192662	1	21.2712	-0.0115602	1	23.6905	0.175906	0.559037	21.354	-0.00446119	1
ENSG00000197061	HIST1H4C	0.348516	-1.37401	0.000528144	0.867044	-0.0232211	1	0.528396	-0.808015	0.00339581	0.259589	-1.7303	1	0.558313	-0.790983	1.35003e-05	0.343389	-1.34702	1	1.9261	1.68852	7.63363e-38	0.426632	-1.18176	7.20662e-10	0.84283	-0.08244	0.815582
ENSG00000005022	SLC25A5	0.82962	-1.29323	0.000531206	0.806046	-1.31188	0.168437	1.32786	-0.634993	0.0192864	0.78915	-1.3302	1	2.35769	0.325921	0.128213	1.41443	-0.492903	1	2.97923	0.802124	5.28846e-09	1.70123	-0.257471	0.347318	1.60107	-0.383463	0.0228951
ENSG00000204392	LSM2	0.329575	-1.32893	0.000534433	0.300633	-1.43085	0.126	0.720817	-0.184847	0.809772	0.238822	-1.72133	1	0.817413	0.0199734	1	0.711305	-0.181994	1	1.16076	0.703341	1.19027e-06	0.664062	-0.332232	0.184763	0.777379	-0.0724472	0.844177
ENSG00000233927	RPS28	5.13493	-1.22157	0.000541106	5.38526	-1.13369	0.191286	13.1175	0.193204	0.698269	5.4306	-1.1196	1	10.7168	-0.150988	0.706728	9.24696	-0.346833	1	8.87911	-0.482678	0.00281962	13.8451	0.301429	0.17004	15.0733	0.498006	0.000550962
ENSG00000141552	ANAPC11	0.526562	-1.29722	0.000569415	0.623052	-1.02857	0.344866	1.1133	-0.201711	0.750101	0.446493	-1.48801	1	1.21609	-0.0667666	0.997152	1.03017	-0.295541	1	1.50197	0.328087	0.0528303	1.16489	-0.136238	0.772519	1.46328	0.281316	0.101752
ENSG00000005483	KMT2E	1.00767	0.965647	0.000574716	0.919328	0.793833	0.232992	0.595591	0.166735	0.786431	0.280356	-0.908709	1	0.578779	0.134584	0.773709	0.269805	-0.972141	1	0.436481	-0.373374	0.0386482	0.578736	0.126663	0.7825	0.432898	-0.391642	0.0236514
ENSG00000158710	TAGLN2	2.34491	-1.22195	0.000587768	2.7362	-0.978115	0.381058	3.91563	-0.491111	0.0972461	2.29476	-1.22921	1	7.03008	0.527622	0.00156914	4.97096	-0.109254	1	7.3851	0.632187	7.53296e-06	5.2648	-0.0196839	1	3.45553	-0.761994	4.7109e-07
ENSG00000135506	OS9	1.20087	0.953945	0.000611319	0.479271	-0.430981	1	0.617734	-0.0714032	1	0.477643	-0.422252	1	0.821506	0.454199	0.0151121	0.703129	0.128864	1	0.467573	-0.569738	0.000554417	0.937001	0.667176	9.91106e-05	0.362471	-1.00309	8.87851e-11
ENSG00000084207	GSTP1	1.07964	-1.27325	0.000620859	1.3376	-0.940539	0.409309	2.15863	-0.262493	0.556709	1.42255	-0.846225	1	2.84846	0.211487	0.451377	2.65717	0.0582279	1	3.68637	0.725461	1.72302e-07	2.21054	-0.23651	0.410443	2.01866	-0.414358	0.0119093
ENSG00000177954	RPS27	15.3858	-1.20499	0.0006302	25.4144	-0.454812	0.874064	42.348	0.336116	0.275371	24.1729	-0.531336	1	31.9954	-0.136919	0.765325	39.2362	0.17595	1	24.8332	-0.581102	0.000215526	41.9949	0.343843	0.0948985	41.6397	0.358564	0.0206098
ENSG00000145912	NHP2	0.812573	-1.27407	0.000644046	0.845259	-1.19405	0.230884	1.58748	-0.300951	0.468025	0.757999	-1.33888	1	2.03064	0.108215	0.836327	1.97857	0.0424854	1	2.51326	0.520806	0.000465089	1.4214	-0.499036	0.0154617	2.10593	0.179472	0.370288
ENSG00000128524	ATP6V1F	0.589068	-1.27992	0.000671451	0.59691	-1.23616	0.209308	1.21409	-0.223163	0.683408	0.477643	-1.5373	1	1.52144	0.160614	0.644194	1.12828	-0.309712	1	1.29788	-0.130458	0.643622	1.54171	0.174152	0.589168	1.63131	0.298166	0.0766795
ENSG00000165283	STOML2	0.643997	-1.27189	0.000683989	0.792975	-0.946637	0.407834	1.13849	-0.457368	0.146619	0.539945	-1.48417	1	1.59185	0.0897024	0.910206	1.22639	-0.310606	1	1.81927	0.343905	0.0382826	1.32706	-0.225898	0.455396	1.76757	0.291897	0.0838907
ENSG00000145592	RPL37	6.71083	-1.1971	0.000691063	11.6681	-0.371829	1	19.4239	0.429358	0.107659	9.25174	-0.712365	1	14.5325	-0.0546922	1	15.4034	0.0303827	1	13.273	-0.218201	0.288438	16.7987	0.199409	0.4748	15.6218	0.0787455	0.779305
ENSG00000188846	RPL14	5.73915	-1.19471	0.000711168	8.10403	-0.673684	0.580032	14.3056	0.182873	0.737727	6.81161	-0.926607	1	13.1535	0.0514842	1	12.4846	-0.0454101	1	12.3379	-0.0654758	0.905163	15.5156	0.338875	0.102212	12.2073	-0.0857032	0.7778
ENSG00000173660	UQCRH	2.54	-1.19585	0.000745574	2.48785	-1.20691	0.212503	5.53288	-0.0391014	1	2.77241	-1.04647	1	5.25158	-0.137141	0.76756	4.75021	-0.265745	1	6.14382	0.150187	0.499968	5.80591	0.0417708	1	6.6171	0.294878	0.0728355
ENSG00000130203	APOE	1.29178	0.962685	0.000755352	0.888829	0.372619	0.771432	0.702491	0.0276669	1	0.768383	0.159287	1	0.93366	0.574451	0.000958776	0.907527	0.399565	1	0.587954	-0.289482	0.147316	0.798146	0.252083	0.343949	0.327257	-1.27927	3.32734e-15
ENSG00000042753	AP2S1	0.89402	-1.25593	0.000761581	1.63823	-0.3528	1	1.66689	-0.355213	0.324659	0.944903	-1.1438	1	2.30202	0.187266	0.547181	1.92134	-0.121071	1	2.68187	0.484723	0.00128675	1.64187	-0.398402	0.0719349	2.14497	0.0572679	0.879706
ENSG00000149806	FAU	3.95679	-1.18388	0.000816694	4.10866	-1.11068	0.205024	9.66078	0.160698	0.80618	3.73808	-1.24484	1	9.13317	0.0778346	0.94421	7.38286	-0.257764	1	9.35465	0.123068	0.630952	9.92118	0.217845	0.410284	8.14047	-0.133317	0.565919
ENSG00000167863	ATP5PD	0.556868	-1.2626	0.000835629	0.527198	-1.31679	0.170783	1.19653	-0.137834	0.923071	0.508794	-1.34964	1	1.4801	0.236225	0.371031	1.46349	0.165793	1	1.59366	0.380603	0.0185959	1.43094	0.162354	0.634289	1.05985	-0.373025	0.029163
ENSG00000118181	RPS25	8.11247	-1.17875	0.000849823	8.74887	-1.05093	0.238913	21.8391	0.328678	0.293469	13.4363	-0.428546	1	17.3695	-0.0526138	1	22.3448	0.314589	1	15.3697	-0.272319	0.146518	20.8567	0.268702	0.249645	19.3476	0.148135	0.464519
ENSG00000134871	COL4A2	1.0285	0.935267	0.000864296	0.501056	-0.156979	1	0.599408	0.11197	0.941975	0.32189	-0.772744	1	0.550536	-0.030152	1	0.457851	-0.279247	1	0.616654	0.179986	0.425699	0.342896	-0.809225	4.0459e-05	0.574901	0.0496873	0.924008
ENSG00000120129	DUSP1	1.67439	0.930598	0.00088836	0.627409	-0.547455	0.891037	0.728453	-0.362601	0.328924	0.425726	-1.08816	1	1.29141	0.665147	3.37335e-05	0.833944	-0.130634	1	0.655719	-0.584865	0.000392835	1.28149	0.603782	0.000646267	0.528204	-0.954499	8.27806e-10
ENSG00000213719	CLIC1	0.907278	-1.24243	0.000925566	0.880115	-1.26431	0.192828	1.3752	-0.665757	0.0128608	0.8203	-1.35413	1	2.6172	0.421961	0.0243902	2.26473	0.109688	1	2.85208	0.597505	3.70759e-05	2.22326	0.105441	0.842291	1.51725	-0.572232	0.000284064
ENSG00000196465	MYL6B	0.47921	-1.25372	0.000940404	0.636123	-0.818524	0.537636	1.16369	0.0693008	1	0.49841	-1.15351	1	1.12809	0.0210647	1	0.850296	-0.392679	1	1.10814	-0.0115248	1	1.08539	-0.0463541	1	1.31247	0.310013	0.0643203
ENSG00000196531	NACA	4.31099	-1.16886	0.000954758	4.10866	-1.22057	0.145068	9.00487	-0.0768844	1	4.63106	-1.04473	1	9.91538	0.0901489	0.90659	8.31491	-0.194772	1	9.42321	-0.00320766	1	10.8105	0.236115	0.345758	9.96469	0.101271	0.668185
ENSG00000179271	GADD45GIP1	0.572021	-1.24472	0.000992796	1.46831	0.152494	1	1.29961	-0.0281091	1	0.78915	-0.745328	1	1.37859	0.07647	0.960153	1.38173	0.0610735	1	1.61877	0.382611	0.0173093	1.24969	-0.096497	0.914509	1.20377	-0.171893	0.442565
ENSG00000225921	NOL7	0.376928	-1.26692	0.000994765	0.544626	-0.707742	0.672143	0.628424	-0.546522	0.072824	0.560712	-0.652735	1	0.959038	0.146062	0.722895	0.915703	0.0492779	1	1.29071	0.734091	2.78662e-07	0.805036	-0.162964	0.677598	0.759772	-0.279098	0.138338
ENSG00000187837	HIST1H1C	1.11374	-1.23467	0.000994765	1.88223	-0.450031	1	2.5618	0.00513947	1	1.29794	-0.985032	1	2.90986	0.242628	0.341875	2.26473	-0.18092	1	1.50955	-0.910032	3.58469e-09	3.8381	0.734158	5.6919e-06	2.69729	0.102759	0.670214
ENSG00000126756	UXT	0.356093	-1.26347	0.00104343	0.405202	-1.04913	0.344151	0.774268	-0.122199	0.976414	0.342657	-1.26428	1	0.894775	0.126694	0.800469	0.825768	-0.0141562	1	0.920398	0.180668	0.417893	1.00961	0.332403	0.139095	0.755562	-0.183332	0.411953
ENSG00000146066	HIGD2A	0.604221	-1.23483	0.00104642	0.522841	-1.41959	0.121376	1.1194	-0.343836	0.357186	0.685314	-1.01631	1	1.28936	-0.131833	0.800469	0.874823	-0.668779	1	1.02683	-0.532129	0.00117822	1.62703	0.278675	0.242089	2.0688	0.795446	5.83846e-09
ENSG00000167004	PDIA3	1.92063	0.931803	0.00104642	0.736334	-0.514142	0.927897	0.710891	-0.615177	0.0267307	1.3914	0.409986	1	1.37736	0.520336	0.00265037	1.88864	0.857792	1	1.23411	0.308883	0.0752528	1.00431	-0.0713341	0.991584	0.556528	-1.09291	8.51373e-13
ENSG00000158050	DUSP2	1.43384	0.943655	0.00106215	0.753762	-0.0407816	1	0.929274	0.296308	0.445252	0.301123	-1.33903	1	0.711809	-0.155425	0.732947	0.4415	-0.805506	1	0.431299	-1.01112	5.0135e-10	1.105	0.631971	0.000471822	0.754796	-0.0510988	0.941768
ENSG00000117592	PRDX6	0.786055	-1.22889	0.00106368	0.697121	-1.37992	0.134433	1.36222	-0.442046	0.16493	0.841068	-1.09786	1	2.266	0.438064	0.0176613	1.67606	-0.105285	1	2.33508	0.501367	0.000852399	1.8528	0.0535333	1	1.35611	-0.503041	0.00174701
ENSG00000103363	ELOB	0.784161	-1.22564	0.00106652	1.3681	-0.394215	1	1.79975	0.0105801	1	0.903369	-0.988887	1	1.862	0.0744953	0.964961	1.96222	0.130256	1	2.02774	0.235301	0.213114	1.48023	-0.319137	0.192115	1.96737	0.180194	0.366948
ENSG00000188243	COMMD6	0.897808	-1.22087	0.00107861	0.980327	-1.07152	0.312267	2.27699	0.179657	0.755926	1.02797	-0.994629	1	1.81656	-0.208015	0.508471	1.88864	-0.117411	1	1.39913	-0.66189	2.63405e-05	2.62551	0.445698	0.018219	2.68848	0.53618	0.000205289
ENSG00000178982	EIF3K	1.57211	-1.20888	0.00108984	1.85608	-0.947562	0.404715	2.94283	-0.297041	0.469729	1.6406	-1.12128	1	4.23892	0.336953	0.101427	2.86157	-0.317046	1	4.13322	0.290915	0.0909922	3.80312	0.12408	0.77035	3.06971	-0.25934	0.158251
ENSG00000108679	LGALS3BP	4.07612	0.915039	0.00110053	2.26564	0.0100679	1	1.87306	-0.291437	0.484902	1.83789	-0.297507	1	2.88571	0.474452	0.00721328	2.38737	0.0829517	1	1.6682	-0.525935	0.00118756	3.54502	0.828266	1.14825e-07	1.08358	-1.25011	9.7492e-17
ENSG00000141526	SLC16A3	1.53991	0.910428	0.00116413	0.457486	-0.901562	0.472473	0.538322	-0.725132	0.00855529	0.508794	-0.732913	1	0.970499	0.243466	0.35735	0.703129	-0.273364	1	0.768526	-0.18476	0.435335	1.17655	0.576634	0.00127793	0.655662	-0.468087	0.0048497
ENSG00000154723	ATP5PF	1.73879	-1.15488	0.00118162	1.87351	-1.02722	0.334435	3.60561	-0.0741915	1	1.60945	-1.24152	1	3.69944	-0.0361126	1	3.77727	-0.00689862	1	4.57927	0.365393	0.0220256	3.39557	-0.179889	0.602094	4.08172	0.147349	0.473637
ENSG00000181458	TMEM45A	2.8923	0.922578	0.00121491	0.766833	-1.06087	0.334435	0.997996	-0.733486	0.0054942	1.22526	-0.377323	1	2.29383	0.712651	3.95585e-06	1.92134	0.274742	1	1.54024	-0.0531772	0.968266	2.09606	0.494148	0.00781842	0.698148	-1.39755	9.02653e-20
ENSG00000005075	POLR2J	0.835302	-1.20326	0.00127437	0.880115	-1.10555	0.282432	1.76081	-0.102214	1	0.716465	-1.38951	1	1.76458	-0.110086	0.855953	1.68424	-0.161185	1	2.07159	0.185155	0.378611	1.72455	-0.143098	0.744189	2.30534	0.395722	0.0103869
ENSG00000135446	CDK4	0.475421	-1.21585	0.00137526	0.383417	-1.50005	0.0958456	0.844517	-0.390981	0.265858	0.290739	-1.86381	1	1.15183	0.121336	0.800469	0.605018	-0.832621	1	1.45733	0.57944	9.44003e-05	0.994768	-0.13743	0.772519	1.05679	-0.0371583	0.997453
ENSG00000111678	C12orf57	0.983043	-1.18994	0.00142943	1.53802	-0.518012	0.904599	2.56944	0.264507	0.484902	1.11104	-0.983823	1	2.29997	0.0927683	0.901273	1.93769	-0.181452	1	2.24738	0.050557	0.954505	2.3531	0.126989	0.765748	2.06	-0.109676	0.664051
ENSG00000135535	CD164	1.14404	0.902726	0.00144804	0.387774	-0.714495	0.673244	0.491744	-0.409793	0.263703	0.342657	-0.868938	1	0.742098	0.288332	0.228265	0.752185	0.249344	1	0.642963	0.0211545	1	0.637033	0.00399881	1	0.52476	-0.346571	0.0514214
ENSG00000197746	PSAP	1.62893	0.887419	0.00150008	0.993398	0.12334	1	0.805574	-0.202572	0.74799	0.737232	-0.306496	1	1.07078	0.295721	0.197084	0.866647	-0.0751238	1	0.674055	-0.537772	0.00107104	1.16383	0.426852	0.0288807	0.727238	-0.410846	0.0144126
ENSG00000131981	LGALS3	1.2217	-1.18387	0.0015692	1.22432	-1.16031	0.244868	1.72798	-0.71085	0.00641013	0.8203	-1.7263	1	3.87668	0.693339	5.92161e-06	1.7987	-0.59881	1	3.10639	0.258813	0.154594	3.05055	0.208846	0.459491	2.00526	-0.535015	0.000746132
ENSG00000162736	NCSTN	1.00956	0.896822	0.0015814	0.540269	-0.0558631	1	0.487926	-0.229885	0.711373	0.32189	-0.781321	1	0.664327	0.308243	0.180381	0.457851	-0.287856	1	0.409376	-0.562755	0.000715429	0.769528	0.555468	0.00232545	0.430601	-0.48072	0.00385285
ENSG00000034510	TMSB10	6.08956	-1.12226	0.00159388	9.54185	-0.449691	0.883289	14.54	0.193079	0.700735	9.03369	-0.532364	1	11.9628	-0.13857	0.760395	15.7305	0.276957	1	16.4723	0.462894	0.00198038	10.0049	-0.429844	0.0415702	13.3632	0.063272	0.846999
ENSG00000123349	PFDN5	1.80698	-1.12369	0.00161072	2.16979	-0.838813	0.500292	4.40279	0.223916	0.606426	1.83789	-1.07547	1	3.94094	0.0477206	1	3.30307	-0.227025	1	3.1905	-0.331874	0.0612554	5.02419	0.475732	0.00896407	3.88268	0.0208739	1
ENSG00000171490	RSL1D1	0.384504	-1.20877	0.0016487	0.623052	-0.483725	0.968104	0.758996	-0.216994	0.710956	0.332274	-1.36424	1	0.995058	0.25231	0.325574	0.727657	-0.25358	1	1.02005	0.301842	0.0881951	0.976749	0.204069	0.477582	0.727621	-0.320897	0.0744017
ENSG00000143774	GUK1	0.988725	-1.17404	0.00165091	1.18511	-0.890122	0.456495	1.71958	-0.376987	0.274693	0.851451	-1.35779	1	2.05233	-0.105416	0.876212	1.45531	-0.588476	1	1.90537	-0.239162	0.234427	2.15171	-0.0190248	1	3.20406	0.768339	1.48519e-08
ENSG00000111229	ARPC3	0.897808	-1.17787	0.00165965	0.836545	-1.25877	0.192792	1.4592	-0.488086	0.105698	1.09027	-0.867879	1	2.55948	0.484809	0.00572849	1.96222	-0.0193877	1	2.3291	0.304147	0.0758776	2.15277	0.144013	0.693773	1.59533	-0.390535	0.0194857
ENSG00000172809	RPL38	8.51023	-1.11365	0.00165967	15.1493	-0.254307	1	23.2044	0.424271	0.114275	13.2079	-0.458748	1	16.9217	-0.106289	0.86463	22.9498	0.348264	1	17.4042	-0.0560129	0.950552	19.907	0.179929	0.540867	17.4472	-0.0520735	0.921102
ENSG00000105202	FBL	0.357987	-1.21091	0.00165967	0.614338	-0.402244	1	0.772741	-0.0763042	1	0.311507	-1.35392	1	0.835833	0.05712	1	0.711305	-0.184905	1	1.05353	0.501746	0.00113274	0.767408	-0.0925554	0.938556	0.733745	-0.181239	0.417087
ENSG00000165637	VDAC2	0.380716	-1.20248	0.00173965	0.339847	-1.33863	0.169004	0.562757	-0.665833	0.017479	0.269972	-1.63416	1	0.920971	0.13369	0.773122	0.784888	-0.123949	1	0.921992	0.136759	0.593288	1.0377	0.336611	0.129667	0.915937	0.125907	0.594382
ENSG00000105669	COPE	0.598539	-1.17851	0.00179489	0.819117	-0.700516	0.671369	1.03236	-0.396421	0.245606	0.46726	-1.49173	1	1.71423	0.491173	0.00542518	1.25909	-0.0738838	1	1.72759	0.510856	0.000682762	1.33501	0.0161759	1	0.928185	-0.628757	6.00255e-05
ENSG00000265681	RPL17	0.361775	-1.20074	0.00180579	0.522841	-0.641572	0.756083	0.901785	0.169394	0.800133	0.46726	-0.787447	1	0.790807	-0.0502812	1	0.891175	0.135187	1	0.722287	-0.213759	0.328099	1.03505	0.425665	0.031436	0.842065	0.0654211	0.850681
ENSG00000155366	RHOC	0.734914	-1.17721	0.00181202	0.64048	-1.35374	0.148908	1.29503	-0.360444	0.318685	0.8203	-0.985583	1	1.90539	0.300653	0.181837	1.57795	-0.0438117	1	1.76386	0.156218	0.485384	1.73674	0.118694	0.788705	1.5961	-0.0292379	1
ENSG00000184990	SIVA1	0.59475	-1.1786	0.00181202	0.501056	-1.40252	0.126656	1.01556	-0.412416	0.21705	0.488027	-1.42107	1	1.20627	-0.154426	0.710518	1.05469	-0.320865	1	1.9544	0.777326	2.42829e-08	0.840545	-0.740841	0.000105797	1.55131	0.31576	0.0573838
ENSG00000161970	RPL26	6.03274	-1.10436	0.00183386	6.57908	-0.960968	0.308187	15.9565	0.383588	0.17859	8.15109	-0.650113	1	12.0623	-0.0851193	0.940089	14.1934	0.158293	1	10.7673	-0.288673	0.117048	15.646	0.374488	0.0588713	13.1052	0.0670689	0.83091
ENSG00000126267	COX6B1	1.45278	-1.15737	0.00185234	2.05651	-0.632132	0.749031	3.43534	0.13655	0.882412	1.50561	-1.07997	1	3.26351	0.0596083	0.997152	3.36848	0.0857518	1	3.75773	0.326761	0.0481963	2.94244	-0.121358	0.806507	2.99431	-0.0985317	0.718548
ENSG00000142676	RPL11	19.1741	-1.09702	0.00191669	23.9025	-0.759031	0.482389	46.831	0.259194	0.484902	19.6041	-1.04772	1	41.0438	0.0482108	1	35.1892	-0.196764	1	34.6431	-0.257943	0.176509	49.6308	0.380266	0.0523771	40.2369	0.012146	1
ENSG00000204387	C6orf48	0.848561	-1.16242	0.00195312	0.736334	-1.34619	0.150084	1.95781	0.0893873	1	0.581479	-1.66937	1	1.78873	-0.063991	1	1.38173	-0.430249	1	1.33496	-0.578612	0.000324201	2.16019	0.267721	0.266662	2.50514	0.588252	3.76054e-05
ENSG00000147684	NDUFB9	1.05123	-1.15619	0.00197073	0.910614	-1.34358	0.147436	1.95781	-0.248888	0.603091	0.851451	-1.4288	1	2.42563	0.109714	0.827068	1.66789	-0.462676	1	2.99279	0.516198	0.000502015	1.88778	-0.32279	0.182352	2.37501	0.0721491	0.815604
ENSG00000100380	ST13	0.522774	-1.175	0.00197616	0.627409	-0.886948	0.468521	1.09344	-0.0855924	1	0.612629	-0.908235	1	1.23697	0.12958	0.783675	0.882999	-0.386602	1	1.06948	-0.136269	0.621684	1.43465	0.384591	0.0593721	1.18616	0.0531524	0.902564
ENSG00000130724	CHMP2A	0.572021	-1.15827	0.00222648	0.679693	-0.885266	0.468521	1.26067	0.0178467	1	0.581479	-1.09606	1	1.50589	0.353341	0.0859023	1.1201	-0.157309	1	1.0647	-0.283883	0.13731	1.5682	0.403771	0.0419106	1.15669	-0.137736	0.564096
ENSG00000087302	RTRAF	0.600433	-1.15707	0.00228475	0.579482	-1.18524	0.238913	1.09497	-0.285022	0.496599	0.747616	-0.806415	1	1.43098	0.166455	0.626759	1.45531	0.152706	1	1.5809	0.358324	0.0291741	1.22955	-0.105051	0.879513	1.31247	0.00708743	1
ENSG00000140264	SERF2	2.85821	-1.08507	0.00231494	3.30261	-0.857139	0.480544	6.28883	0.0997166	0.98969	2.85548	-1.06582	1	5.81685	-0.0300923	1	4.93008	-0.273999	1	5.44346	-0.150446	0.537381	5.56265	-0.104839	0.879098	7.5227	0.464173	0.00158016
ENSG00000111716	LDHB	0.924325	-1.1499	0.00240966	0.923685	-1.12991	0.272427	1.26907	-0.721738	0.005976	0.986437	-1.02603	1	2.41827	0.354532	0.0841535	2.2075	0.137075	1	3.5935	1.1963	4.1182e-20	1.5576	-0.421374	0.0543486	1.1077	-1.02648	1.48414e-11
ENSG00000172757	CFL1	3.70488	-1.07793	0.0024829	4.06944	-0.924101	0.334435	7.36852	-0.0565197	1	3.52002	-1.13233	1	9.161	0.342577	0.0900431	7.7426	0.0119767	1	10.4429	0.605759	1.90869e-05	6.30885	-0.321057	0.17904	5.81752	-0.485657	0.00215084
ENSG00000242372	EIF6	0.411022	-1.16491	0.00254415	0.431344	-1.06939	0.332212	0.637587	-0.55031	0.0691785	0.32189	-1.46172	1	1.20013	0.545202	0.00158913	1.03017	0.195103	1	1.2636	0.654947	7.21928e-06	0.781717	-0.240808	0.416001	0.646859	-0.589829	0.000247494
ENSG00000130811	EIF3G	0.706503	-1.1373	0.00256816	1.32889	-0.196238	1	1.38284	-0.149962	0.892492	0.716465	-1.0828	1	1.86405	0.386248	0.048714	1.25092	-0.283369	1	1.61279	0.112939	0.671553	1.7643	0.263157	0.278985	1.21219	-0.404542	0.0151155
ENSG00000196924	FLNA	1.07396	0.868754	0.00258656	0.753762	0.314381	0.867993	0.742961	0.325172	0.346104	0.602246	-0.00861235	1	0.521884	-0.278016	0.300786	0.62137	0.0342753	1	0.707937	0.279737	0.130052	0.325406	-1.02821	9.592e-08	0.630018	0.060831	0.875339
ENSG00000065518	NDUFB4	0.471633	-1.15154	0.00261819	0.435701	-1.24108	0.21187	0.91782	-0.176407	0.830259	0.612629	-0.736488	1	1.09616	0.12527	0.800469	1.21004	0.241648	1	1.28752	0.434986	0.00564119	1.09546	0.116775	0.79954	0.874599	-0.286379	0.120176
ENSG00000054148	PHPT1	0.846667	-1.12727	0.00281317	1.09797	-0.728947	0.630484	1.66231	-0.133498	0.934629	1.11104	-0.706149	1	1.84972	0.0444664	1	1.71694	-0.0777879	1	1.76705	-0.039121	1	1.99643	0.174651	0.580506	2.01866	0.210865	0.263275
ENSG00000132507	EIF5A	1.6403	-1.10764	0.00314565	1.62081	-1.1062	0.28023	2.5389	-0.488773	0.102322	1.60945	-1.11075	1	4.01953	0.285631	0.207341	4.28418	0.308369	1	5.76793	1.03386	3.10741e-15	2.22485	-0.726856	0.000110051	2.57595	-0.521354	0.000979188
ENSG00000122705	CLTA	0.818255	-1.11559	0.00319659	1.00647	-0.794162	0.558283	1.28205	-0.479452	0.117465	0.8203	-1.08023	1	2.07607	0.339822	0.103971	1.42261	-0.289075	1	2.17404	0.432727	0.00532572	1.70653	-0.0245534	1	1.52108	-0.23573	0.223925
ENSG00000175826	CTDNEP1	0.357987	-1.14244	0.00326195	0.501056	-0.630097	0.767323	0.662022	-0.249606	0.65241	0.269972	-1.48658	1	0.719586	-0.129935	0.800469	0.376092	-1.02861	1	0.76454	-0.0209009	1	0.763698	-0.02141	1	1.03995	0.57712	9.99016e-05
ENSG00000131508	UBE2D2	0.412916	-1.13231	0.00330747	0.448772	-0.986687	0.396302	0.639878	-0.517177	0.096162	0.249205	-1.79344	1	0.81905	-0.140248	0.777403	0.686777	-0.364452	1	1.09539	0.403283	0.0128223	0.741439	-0.299851	0.252127	1.13908	0.487046	0.00135801
ENSG00000182117	NOP10	0.719761	-1.11591	0.00336226	0.653551	-1.23381	0.211075	1.34313	-0.203109	0.744855	0.737232	-1.04784	1	1.66716	0.166271	0.626759	1.86411	0.289293	1	1.90856	0.427815	0.00621765	1.2322	-0.357931	0.127204	1.57122	0.0575813	0.880966
ENSG00000008517	IL32	0.41481	-1.13816	0.00338374	0.4662	-0.944109	0.432412	0.748306	-0.283569	0.515016	0.488027	-0.861491	1	1.0671	0.333	0.128468	1.1201	0.329652	1	0.960259	0.134811	0.602437	1.08698	0.345023	0.115576	0.736041	-0.349337	0.0482985
ENSG00000262814	MRPL12	0.371245	-1.13231	0.00344517	0.77119	-0.0454416	1	0.62537	-0.386496	0.294849	0.311507	-1.32906	1	0.873899	0.171465	0.626759	0.629546	-0.335473	1	1.07984	0.586031	8.67884e-05	0.687381	-0.249353	0.391934	0.729917	-0.159607	0.477751
ENSG00000072778	ACADVL	1.67439	0.832686	0.00348	1.02825	0.0819281	1	0.888041	-0.146557	0.908104	0.861835	-0.173246	1	1.09657	0.222413	0.425814	1.20186	0.307143	1	0.792044	-0.36693	0.0389461	1.19139	0.356359	0.0927969	0.760538	-0.441806	0.00769359
ENSG00000173272	MZT2A	0.431857	-1.1227	0.00354874	0.609981	-0.598139	0.809036	0.971271	0.0888497	1	0.49841	-0.87452	1	0.772797	-0.310326	0.207341	0.784888	-0.227777	1	1.13844	0.404066	0.012056	0.857504	-0.119552	0.829718	1.01392	0.183551	0.368225
ENSG00000112335	SNX3	0.674303	-1.10579	0.00356136	0.583839	-1.29211	0.178324	1.12246	-0.374072	0.286265	0.664547	-1.0918	1	1.4228	0.00657938	1	1.07105	-0.40885	1	1.39355	-0.031401	1	1.54859	0.153082	0.672766	1.75647	0.411361	0.0076943
ENSG00000143545	RAB13	0.75575	-1.10696	0.00356686	1.01518	-0.657324	0.723185	1.20187	-0.447037	0.15994	1.12142	-0.508396	1	1.6909	0.113328	0.814485	1.3245	-0.268564	1	1.32858	-0.321857	0.0789939	1.97788	0.384105	0.057837	1.90804	0.348453	0.0301792
ENSG00000128699	ORMDL1	1.02282	0.833716	0.00385999	0.239635	-1.3071	0.195437	0.572683	-0.0585405	1	0.207671	-1.46855	1	0.546443	-0.150111	0.738572	0.425148	-0.471211	1	0.604297	0.031817	1	0.46479	-0.412045	0.0790594	0.699297	0.310643	0.0697881
ENSG00000178741	COX5A	0.547398	-1.10753	0.00395446	0.487985	-1.25023	0.208347	0.963635	-0.288024	0.495643	0.602246	-0.932696	1	1.20217	0.0766755	0.961908	1.25909	0.126183	1	1.66062	0.71028	6.02073e-07	0.915801	-0.387741	0.0911873	1.08129	-0.117893	0.644938
ENSG00000138061	CYP1B1	1.64409	0.831934	0.0039655	0.845259	-0.178818	1	0.596354	-0.745657	0.00686726	0.301123	-1.63984	1	0.694208	-0.560519	0.0038496	0.302509	-1.64268	1	0.485511	-1.15695	3.06052e-13	0.94866	-0.0120494	1	1.76068	1.28025	1.56348e-22
ENSG00000137288	UQCC2	0.426175	-1.10929	0.00413905	0.609981	-0.565551	0.851047	0.86437	-0.0643129	1	0.519178	-0.784224	1	0.889044	-0.0211419	1	1.05469	0.231688	1	1.43182	0.923562	1.49938e-11	0.543227	-0.832375	1.08186e-05	0.800727	-0.21228	0.306175
ENSG00000146701	MDH2	0.365563	-1.10962	0.0043537	0.30499	-1.34347	0.169876	0.513888	-0.646009	0.0232363	0.394575	-0.952078	1	0.984416	0.458267	0.0147736	0.670425	-0.200309	1	1.0934	0.674603	3.78815e-06	0.699041	-0.169389	0.66838	0.589828	-0.482869	0.003755
ENSG00000106400	ZNHIT1	0.840984	-1.07695	0.00451527	1.43346	-0.280423	1	1.71118	-0.0207872	1	0.716465	-1.27522	1	2.02163	0.286805	0.209013	1.37355	-0.341482	1	1.79256	0.062305	0.898769	1.76165	0.0281439	1	1.65619	-0.0835531	0.786083
ENSG00000109475	RPL34	10.7529	-1.01276	0.0045533	10.618	-1.01539	0.260187	26.8482	0.391248	0.163714	12.8133	-0.742753	1	20.0375	-0.099947	0.891071	22.4265	0.0729311	1	17.1141	-0.380545	0.0245333	24.9916	0.289535	0.195806	23.8021	0.220916	0.220297
ENSG00000167815	PRDX2	0.380716	-1.09946	0.00474425	0.396488	-1.01513	0.377483	0.722344	-0.161569	0.872252	0.425726	-0.893257	1	0.955354	0.335	0.125058	0.662249	-0.266743	1	0.669271	-0.316756	0.0935183	1.28096	0.858874	8.22597e-08	0.605904	-0.494408	0.00276804
ENSG00000186395	KRT10	1.77857	-1.01722	0.00476928	1.60774	-1.14643	0.246228	3.03369	-0.237824	0.632025	1.3914	-1.3484	1	3.1706	-0.185901	0.587041	2.51001	-0.497261	1	3.23754	-0.149698	0.544041	2.93343	-0.306493	0.211881	5.40988	0.863424	6.99582e-11
ENSG00000142507	PSMB6	0.638315	-1.08236	0.00481442	0.819117	-0.698915	0.677673	0.99876	-0.446864	0.163714	0.64378	-1.03483	1	1.64506	0.412544	0.0318047	1.44714	0.129485	1	2.13417	0.956041	1.4153e-12	1.09652	-0.314876	0.20765	0.761686	-0.959168	3.80441e-10
ENSG00000254999	BRK1	0.911067	-1.06497	0.004874	0.644837	-1.54482	0.0735864	1.62184	-0.222525	0.678384	0.602246	-1.62645	1	2.01099	0.141774	0.725555	1.51255	-0.306419	1	1.73437	-0.128983	0.645986	1.93336	0.0648424	0.98368	2.27472	0.383491	0.0138014
ENSG00000136527	TRA2B	1.08532	0.814692	0.00488544	1.05004	0.737184	0.273816	0.594827	-0.112582	1	0.311507	-1.00802	1	0.568956	-0.205298	0.534488	0.498731	-0.346928	1	0.817954	0.473627	0.00231284	0.428222	-0.662328	0.0011085	0.594804	-0.128505	0.61133
ENSG00000008952	SEC62	1.28042	0.812399	0.0049452	0.535912	-0.494724	0.958926	0.825427	0.148899	0.862128	0.591862	-0.340951	1	0.712218	-0.101969	0.899309	1.02199	0.444636	1	0.644557	-0.280881	0.150061	0.851144	0.211905	0.465448	0.696617	-0.144145	0.541844
ENSG00000067560	RHOA	0.577703	-1.07604	0.00500445	0.775547	-0.626772	0.765321	0.909421	-0.430924	0.187434	0.581479	-1.02953	1	1.44613	0.363852	0.0743796	1.17733	-0.0182837	1	1.67099	0.656115	4.92505e-06	1.09705	-0.139886	0.765748	0.88302	-0.534261	0.000881347
ENSG00000116288	PARK7	1.02661	-1.05995	0.0050591	1.05004	-1.0077	0.357735	1.69209	-0.339342	0.359924	0.841068	-1.31762	1	2.49481	0.330327	0.117177	1.98675	-0.0797633	1	2.7592	0.531614	0.000314891	1.9005	-0.162438	0.672766	1.76336	-0.308684	0.0801949
ENSG00000084623	EIF3I	0.655362	-1.07093	0.00519175	0.827831	-0.710604	0.660698	0.962108	-0.534706	0.0674257	0.623013	-1.1084	1	1.91398	0.677781	1.38965e-05	1.34085	-0.00816661	1	1.82485	0.586122	6.24601e-05	1.37211	0.0333553	1	0.739103	-1.03935	8.98886e-12
ENSG00000163466	ARPC2	1.10616	-1.05588	0.00523626	1.17639	-0.947317	0.405655	1.34924	-0.805814	0.0013948	0.913752	-1.3029	1	2.32453	0.0628794	0.985218	1.86411	-0.276637	1	2.45506	0.165351	0.46103	1.74893	-0.42083	0.0517288	3.17037	0.678152	1.00406e-06
ENSG00000196230	TUBB	2.55137	-1.01032	0.00532928	3.07605	-0.721155	0.640762	3.023	-0.801942	0.00142653	2.56474	-0.982998	1	5.30725	0.102655	0.855953	7.15393	0.508208	1	8.93132	1.17527	7.46077e-20	4.82174	-0.0686962	0.997034	2.78953	-1.01989	1.09746e-11
ENSG00000026025	VIM	11.9329	-0.999057	0.00537622	10.5135	-1.16789	0.17484	17.2905	-0.475672	0.112573	9.89552	-1.25415	1	30.3458	0.502227	0.00299082	17.7581	-0.404966	1	25.8357	0.193859	0.335544	30.5251	0.479252	0.007986	16.1397	-0.650038	2.03159e-05
ENSG00000171858	RPS21	5.24668	-0.991192	0.00565656	5.67718	-0.860491	0.393495	12.3142	0.311881	0.338493	4.65183	-1.14818	1	9.32801	-0.158216	0.671195	8.96898	-0.195123	1	9.91949	-0.0481221	0.985316	10.4464	0.0436314	1	11.6262	0.250833	0.145677
ENSG00000100129	EIF3L	0.672409	-1.05134	0.00594351	0.583839	-1.23433	0.209682	1.05985	-0.401961	0.235533	0.49841	-1.44337	1	1.546	0.234312	0.376489	0.915703	-0.57702	1	1.14801	-0.307432	0.099367	1.72561	0.416341	0.0337858	1.54634	0.239481	0.185677
ENSG00000105258	POLR2I	0.428069	-1.0683	0.00602803	0.392131	-1.17019	0.256022	0.884223	0.010348	1	0.508794	-0.779039	1	0.86735	-0.0235269	1	0.948407	0.112	1	1.06828	0.369036	0.0261547	0.757868	-0.250661	0.385892	0.93584	0.118072	0.628565
ENSG00000197345	MRPL21	0.433751	-1.07627	0.00603087	0.4662	-0.94772	0.428313	0.754415	-0.274583	0.542735	0.46726	-0.926758	1	0.939391	0.0885418	0.912201	1.01381	0.181482	1	1.08742	0.367492	0.0276885	0.866514	-0.0555618	1	0.901392	0.0130135	1
ENSG00000136930	PSMB7	0.905384	-1.04196	0.00610645	1.15896	-0.663528	0.712125	1.38208	-0.4416	0.164103	0.695698	-1.38943	1	2.25577	0.401589	0.0360164	1.52072	-0.26684	1	2.63164	0.716446	2.96693e-07	1.706	-0.112186	0.854247	1.24013	-0.680835	1.06443e-05
ENSG00000131143	COX4I1	1.97177	-0.986942	0.00615718	1.63823	-1.23923	0.194897	3.43839	-0.169531	0.838372	1.58868	-1.27723	1	4.09648	0.129322	0.768819	3.45841	-0.152263	1	4.18026	0.16831	0.440036	4.18364	0.158329	0.635538	3.7981	-0.0098265	1
ENSG00000184752	NDUFA12	0.418598	-1.06584	0.00619035	0.457486	-0.913045	0.457214	0.736852	-0.244379	0.635471	0.539945	-0.659835	1	0.913604	0.11565	0.813867	0.964758	0.171681	1	1.12728	0.522608	0.000602748	0.761578	-0.202273	0.535679	0.808	-0.110149	0.676119
ENSG00000182196	ARL6IP4	0.952737	-1.03638	0.00621874	1.69923	-0.173879	1	1.72416	-0.165054	0.856627	0.913752	-1.06796	1	1.81534	-0.091588	0.913527	1.47984	-0.374792	1	1.9548	0.0430971	0.986856	1.75211	-0.14683	0.727445	2.42859	0.463737	0.00182975
ENSG00000169230	PRELID1	1.30125	-1.03411	0.00624778	0.958542	-1.45868	0.100408	1.84175	-0.55123	0.0520914	0.872218	-1.58278	1	2.64339	0.0282209	1	2.07668	-0.334662	1	3.22398	0.405508	0.00952993	2.12309	-0.344049	0.144973	3.19066	0.390219	0.0115779
ENSG00000111057	KRT18	0.782267	-1.05392	0.00641102	1.20253	-0.408298	1	0.932328	-0.840249	0.000961843	0.695698	-1.19005	1	2.01549	0.450646	0.0151718	1.48802	-0.0977651	1	1.66979	0.0936553	0.777835	1.39808	-0.215672	0.483018	1.80585	0.244155	0.177468
ENSG00000142871	CYR61	3.1196	0.811454	0.00654612	1.28967	-0.519304	0.932043	1.32939	-0.515009	0.0912265	1.6406	-0.169215	1	1.65734	-0.184126	0.62373	1.84776	0.00412697	1	1.56017	-0.292572	0.129732	1.5433	-0.29399	0.265332	2.52773	0.625892	1.49164e-05
ENSG00000126432	PRDX5	1.03229	-1.02988	0.00655583	1.19818	-0.794329	0.55121	2.00897	-0.0406689	1	0.861835	-1.26122	1	2.31348	0.215157	0.438148	1.95404	-0.0821894	1	2.2984	0.204421	0.30739	2.00703	-0.0444749	1	1.98766	-0.065658	0.86241
ENSG00000182809	CRIP2	0.670515	-1.04976	0.00662228	1.04568	-0.382888	1	1.31641	-0.0495456	1	0.529561	-1.35175	1	1.50303	0.188578	0.552862	1.04652	-0.378867	1	1.16236	-0.278692	0.151473	1.59258	0.279389	0.244592	1.46902	0.148697	0.483209
ENSG00000125691	RPL23	3.47758	-0.972755	0.00676432	5.30683	-0.33985	1	8.27489	0.355428	0.235533	3.88345	-0.795445	1	6.3109	-0.0994539	0.89444	6.71243	0.000190891	1	6.11114	-0.158062	0.5007	7.1653	0.12447	0.765748	7.22874	0.151828	0.449367
ENSG00000189043	NDUFA4	1.23117	-1.02374	0.00686742	1.0239	-1.27262	0.182596	2.30677	-0.0948847	1	1.32909	-0.888587	1	2.53697	0.0671428	0.970691	2.56724	0.0638989	1	3.22199	0.527941	0.000339895	2.31494	-0.0940144	0.921593	2.18286	-0.207634	0.305115
ENSG00000138326	RPS24	4.42085	-0.971727	0.00689247	5.43319	-0.655419	0.605904	11.0368	0.437479	0.0988075	9.17906	0.104249	1	8.3747	-0.0204347	1	14.6594	0.792137	1	7.37115	-0.250314	0.19766	9.98319	0.28734	0.20294	7.99273	-0.106572	0.674612
ENSG00000140990	NDUFB10	0.465951	-1.04527	0.00699803	0.631766	-0.581057	0.830458	0.830772	-0.201102	0.756155	0.571095	-0.714523	1	0.990965	0.0943254	0.904304	0.948407	0.0115966	1	1.10974	0.309366	0.0762204	0.839485	-0.194595	0.561104	0.998612	0.110635	0.644938
ENSG00000108654	DDX5	3.0533	0.785859	0.00720451	1.97372	0.111097	1	1.47905	-0.338797	0.36167	0.944903	-0.9557	1	2.17308	0.32419	0.128547	1.95404	0.0927476	1	1.94085	0.112124	0.671739	1.41822	-0.425677	0.0479276	1.62748	-0.210937	0.294564
ENSG00000163584	RPL22L1	0.842879	-1.02864	0.00738184	0.958542	-0.822187	0.532709	1.86847	0.172674	0.779961	0.841068	-1.00192	1	1.89638	0.223412	0.415911	2.08486	0.308446	1	2.22147	0.534177	0.000333247	1.4055	-0.302749	0.231461	1.30941	-0.448752	0.00629423
ENSG00000197756	RPL37A	10.3305	-0.960079	0.00738312	15.7462	-0.329237	1	23.9893	0.329508	0.290727	12.4395	-0.675829	1	17.6397	-0.192287	0.553132	22.0832	0.160943	1	19.0378	-0.0560621	0.950552	20.2679	0.05486	1	21.7693	0.194926	0.30392
ENSG00000196683	TOMM7	1.14783	-1.016	0.00742078	1.18075	-0.956364	0.402058	2.44116	0.119439	0.930287	1.16296	-0.971465	1	2.02696	-0.202105	0.527878	2.38737	0.0680254	1	2.23183	-0.0296973	1	2.46493	0.143913	0.693683	2.65633	0.30024	0.0695004
ENSG00000108561	C1QBP	1.01903	-1.01783	0.00742782	0.849616	-1.26232	0.189981	1.33168	-0.659027	0.0137402	1.0072	-1.00746	1	2.32862	0.267341	0.261559	1.88864	-0.100886	1	3.20485	0.920018	6.7382e-12	1.38748	-0.623207	0.00137858	1.72815	-0.280625	0.123425
ENSG00000160888	IER2	2.96807	0.786447	0.00755377	1.96501	0.146859	1	1.87611	0.089919	1	0.93452	-0.929991	1	2.21442	0.416036	0.0277489	1.27544	-0.483485	1	1.41986	-0.398483	0.0205135	2.50043	0.611674	0.000363361	0.926654	-1.12255	1.20611e-13
ENSG00000214253	FIS1	0.655362	-1.02298	0.00761199	0.496699	-1.40233	0.126832	1.24616	-0.0719646	1	0.612629	-1.08528	1	1.49975	0.261683	0.284365	1.18551	-0.139096	1	1.29031	-0.0175135	1	1.46963	0.209676	0.462531	1.27037	-0.0464605	0.952112
ENSG00000176171	BNIP3	0.958419	-1.01579	0.00782978	0.94547	-1.01633	0.352867	1.45462	-0.422592	0.19528	0.830684	-1.19275	1	1.85586	-0.0372591	1	1.63518	-0.218628	1	1.67577	-0.221358	0.291625	2.67056	0.613199	0.000340018	2.12277	0.21497	0.250577
ENSG00000147123	NDUFB11	0.933796	-1.00944	0.00797042	0.954185	-0.9589	0.400761	1.78372	-0.0486693	1	0.830684	-1.14891	1	2.0507	0.202708	0.485313	1.766	-0.0629663	1	2.30757	0.432242	0.00511785	1.90739	0.0640032	0.984656	1.46443	-0.409136	0.0134108
ENSG00000107223	EDF1	1.46415	-1.00384	0.00808365	2.19593	-0.395459	1	3.05202	0.10053	0.98969	1.72367	-0.745661	1	3.21276	0.20954	0.45509	3.13138	0.120055	1	3.12553	0.159173	0.469451	3.30812	0.248345	0.314499	2.26248	-0.427253	0.00875743
ENSG00000162191	UBXN1	0.632632	-1.01825	0.00818602	0.736334	-0.777156	0.580082	1.06748	-0.258508	0.58305	0.332274	-1.89482	1	1.44531	0.264403	0.277348	1.16916	-0.103254	1	1.22574	-0.0411358	1	1.31063	0.0767208	0.954011	1.36185	0.155552	0.451344
ENSG00000196262	PPIA	3.10444	-0.952174	0.00836888	3.18497	-0.899123	0.444029	5.75203	-0.0334375	1	2.81394	-1.0762	1	6.56264	0.206329	0.462683	6.4835	0.135431	1	8.76032	0.78493	6.98916e-09	5.32575	-0.165979	0.65324	3.77322	-0.778034	2.38285e-07
ENSG00000163191	S100A11	2.78434	-0.956034	0.00837175	2.92791	-0.866883	0.476675	4.4089	-0.289825	0.484902	2.71011	-0.976705	1	6.39359	0.358755	0.0724115	6.30363	0.249389	1	7.86902	0.78249	8.99802e-09	4.20855	-0.382047	0.0864364	3.71159	-0.625871	4.78786e-05
ENSG00000106245	BUD31	0.719761	-1.0152	0.00849754	0.823474	-0.799596	0.559191	1.07206	-0.452327	0.15561	0.882602	-0.691383	1	1.59062	0.206161	0.479868	1.65154	0.212966	1	1.84917	0.500551	0.000953227	1.18874	-0.304099	0.230612	1.4051	-0.0232603	1
ENSG00000166033	HTRA1	1.21981	0.774321	0.00860441	0.531555	-0.471419	1	0.795648	0.128064	0.918933	0.612629	-0.256816	1	0.695436	-0.101624	0.905711	0.711305	-0.0444747	1	0.487105	-0.721124	8.79142e-06	0.851144	0.25437	0.327028	0.824458	0.215077	0.271203
ENSG00000111775	COX6A1	1.01335	-1.00173	0.00869019	0.936756	-1.0969	0.291697	1.90436	-0.0663849	1	1.12142	-0.829422	1	2.17267	0.167834	0.626759	2.0031	0.00854553	1	2.5587	0.485573	0.001258	1.88142	-0.090642	0.936865	1.68643	-0.29478	0.0994694
ENSG00000117984	CTSD	2.06079	0.776083	0.00914559	1.50317	0.280683	0.900816	1.09497	-0.201669	0.749708	1.02797	-0.273971	1	1.32292	0.117568	0.800469	1.18551	-0.0683254	1	0.761351	-0.848604	5.47205e-08	1.99378	0.862048	3.91009e-08	0.975647	-0.43256	0.00905959
ENSG00000206503	HLA-A	7.32641	0.762591	0.00918691	2.78848	-0.688068	0.679547	3.77589	-0.263917	0.547296	2.95931	-0.601414	1	5.90936	0.540088	0.0011308	4.66027	0.0590865	1	3.77925	-0.292877	0.114184	6.31521	0.626375	0.000193699	2.31798	-1.12561	5.0126e-14
ENSG00000116251	RPL22	2.95292	-0.939085	0.00937981	3.32875	-0.748899	0.601109	7.11425	0.414414	0.130545	4.6726	-0.25741	1	5.59173	0.0187564	1	7.37468	0.409417	1	5.7484	0.0699492	0.872833	5.99988	0.139721	0.700821	4.80398	-0.257711	0.159177
ENSG00000112695	COX7A2	1.67818	-0.985377	0.00937981	1.55545	-1.07853	0.300771	2.90999	-0.177067	0.814995	1.56792	-1.06141	1	3.15382	-0.0527696	1	3.46659	0.0874796	1	4.16032	0.472435	0.00164896	2.94403	-0.166926	0.652871	3.35907	0.0633984	0.848784
ENSG00000106153	CHCHD2	3.04194	-0.937321	0.00961599	2.58371	-1.15921	0.238913	5.04038	-0.197155	0.750605	2.81394	-1.0322	1	5.77879	0.0268235	1	5.35523	-0.0986822	1	7.76698	0.598113	2.61647e-05	4.7486	-0.30741	0.207459	5.56299	-0.043176	0.962778
ENSG00000104529	EEF1D	2.04753	-0.937139	0.0097149	3.55967	-0.113134	1	3.87058	0.0152031	1	2.14939	-0.847576	1	4.24711	0.189312	0.531161	3.46659	-0.154606	1	3.92953	0.0455547	0.972697	4.18947	0.153826	0.656283	3.54012	-0.146106	0.512481
ENSG00000232527	AC245595.1	1.11752	0.764877	0.00975092	0.867044	0.363332	0.778522	0.757469	0.181099	0.777079	0.259589	-1.35121	1	0.629126	-0.135264	0.79822	0.523259	-0.367088	1	0.663292	-0.0404386	1	0.571316	-0.289818	0.278291	0.693173	0.0408246	0.961215
ENSG00000125995	ROMO1	0.490574	-1.00988	0.00995127	1.01518	0.0709244	1	1.08123	0.181924	0.762355	0.539945	-0.833947	1	0.968453	0.00205182	1	1.03834	0.10282	1	0.962252	-0.00970907	1	0.95661	-0.019178	1	1.02655	0.111144	0.644938
ENSG00000124172	ATP5F1E	2.85632	-0.930526	0.0101076	3.47689	-0.628377	0.752379	5.81541	0.14412	0.862128	3.88345	-0.468706	1	5.18609	-0.0472019	1	6.69608	0.325488	1	5.90466	0.19325	0.33914	4.26102	-0.375192	0.0926444	6.05598	0.244314	0.159939
ENSG00000077549	CAPZB	0.537927	-0.997617	0.0101911	0.548983	-0.946348	0.41693	0.711654	-0.620346	0.0255893	0.46726	-1.16014	1	1.52063	0.71171	4.12649e-06	1.14463	0.122119	1	1.27995	0.371087	0.0236456	0.995298	-0.0941484	0.928899	0.770107	-0.555872	0.000532883
ENSG00000116560	SFPQ	1.2539	0.753232	0.0103117	1.08925	0.518494	0.533769	0.682638	-0.18649	0.838432	0.373808	-1.0176	1	0.681928	-0.2098	0.519195	0.784888	0.0376327	1	0.835094	0.159119	0.483404	0.448361	-0.883195	4.07952e-06	0.93852	0.387762	0.0147065
ENSG00000172531	PPP1CA	0.490574	-0.997735	0.0104522	0.657908	-0.550085	0.869565	0.681875	-0.543673	0.0717924	0.394575	-1.26635	1	1.10762	0.266911	0.277126	0.858472	-0.160107	1	1.21099	0.44246	0.00494661	0.825705	-0.254434	0.370008	0.961868	0.00469457	1
ENSG00000092841	MYL6	1.91873	-0.930685	0.0104781	2.3615	-0.612031	0.774908	3.93013	0.153427	0.838135	1.74444	-1.04806	1	4.07356	0.241203	0.33783	3.98985	0.150918	1	4.22012	0.310875	0.0640614	3.71461	0.0650171	0.979423	2.70571	-0.499906	0.00161383
ENSG00000171222	SCAND1	0.475421	-0.995372	0.0106688	0.949828	0.0338514	1	0.951418	0.0398185	1	0.415342	-1.14637	1	1.05195	0.231512	0.393585	0.752185	-0.302753	1	0.906446	-0.0437867	1	0.996888	0.123144	0.788271	0.88991	-0.078121	0.821091
ENSG00000166710	B2M	16.1435	0.749543	0.010682	5.36348	-0.899534	0.36278	10.0502	0.0267786	1	7.8292	-0.35111	1	11.6681	0.309763	0.151164	12.1412	0.29004	1	11.0041	0.200263	0.317112	9.39068	-0.0875833	0.946249	6.50074	-0.73915	1.11582e-06
ENSG00000174886	NDUFA11	0.679985	-0.979828	0.0110662	0.867044	-0.606903	0.786288	1.24158	-0.0901048	1	0.612629	-1.09623	1	1.37245	0.0817151	0.936505	1.37355	0.0631271	1	1.553	0.316252	0.0634317	1.1792	-0.18241	0.603188	1.3473	0.0486219	0.919888
ENSG00000099624	ATP5F1D	0.958419	-0.96991	0.0112756	1.37681	-0.424197	1	1.72569	-0.100785	1	0.716465	-1.35907	1	1.90784	0.0699189	0.964961	1.34085	-0.460558	1	2.0114	0.169211	0.444206	1.89785	0.0566914	1	1.89388	0.0575062	0.87863
ENSG00000172922	RNASEH2C	0.636421	-0.978633	0.0113471	0.714549	-0.790259	0.566119	1.24387	0.0211281	1	0.591862	-1.04853	1	1.22469	-0.00449304	1	0.874823	-0.491509	1	1.2365	0.0130958	1	1.34031	0.152078	0.672766	1.33697	0.160203	0.447072
ENSG00000165389	SPTSSA	1.14783	0.757	0.0114408	0.30499	-1.20079	0.260187	0.670421	-0.0696601	1	0.373808	-0.886233	1	0.799812	0.247237	0.358003	0.678601	-0.0399756	1	0.6035	-0.267	0.190794	0.807686	0.249466	0.348202	0.594039	-0.297935	0.113419
ENSG00000142168	SOD1	1.02661	-0.972187	0.0114707	1.22432	-0.697846	0.671723	1.82571	-0.123037	0.968109	1.14219	-0.792881	1	2.14525	0.157237	0.649238	2.2402	0.181394	1	2.91067	0.76388	3.23021e-08	1.80245	-0.15146	0.707654	1.36836	-0.646405	3.14122e-05
ENSG00000175756	AURKAIP1	0.840984	-0.970196	0.011555	1.12411	-0.529319	0.892093	1.3439	-0.292398	0.484902	0.612629	-1.39368	1	1.55133	-0.0696089	0.983174	1.28362	-0.334189	1	2.07598	0.482343	0.00143939	1.28732	-0.379126	0.0950992	1.84259	0.253127	0.151987
ENSG00000136810	TXN	1.77478	-0.922905	0.0115797	1.61209	-1.04643	0.330244	2.88021	-0.215355	0.698064	1.65098	-1.00685	1	3.733	0.233408	0.367868	4.07978	0.304893	1	5.21187	0.912245	7.81963e-12	2.55714	-0.424641	0.0476497	2.24602	-0.676833	1.03757e-05
ENSG00000131435	PDLIM4	1.01903	-0.966853	0.0115954	0.72762	-1.43627	0.111759	1.31488	-0.625001	0.0215239	0.529561	-1.87464	1	2.18004	0.207981	0.466463	1.20186	-0.704461	1	1.76386	-0.180059	0.437986	2.08334	0.115881	0.795852	2.50974	0.489576	0.000912916
ENSG00000089693	MLF2	0.513304	-0.982257	0.0116641	0.352918	-1.49986	0.0973336	0.805574	-0.335742	0.386383	0.269972	-1.8485	1	1.05687	0.113985	0.81851	0.703129	-0.497898	1	1.18946	0.339571	0.0450803	0.968269	-0.043694	1	1.05105	0.105774	0.666267
ENSG00000122026	RPL21	6.78281	-0.91158	0.0116641	7.71626	-0.708957	0.538748	15.4357	0.350431	0.246081	9.5321	-0.403821	1	11.8118	-0.0987594	0.896879	17.6109	0.493124	1	11.6527	-0.123909	0.65439	13.7413	0.167693	0.597117	12.9077	0.0637258	0.843851
ENSG00000277791	PSMB3	0.611797	-0.986704	0.0118624	0.745048	-0.680135	0.707768	0.917057	-0.412425	0.221127	0.872218	-0.44524	1	1.53168	0.482549	0.00730498	1.58613	0.41929	1	1.8966	0.932126	7.4629e-12	0.973569	-0.334439	0.171486	0.619683	-1.12205	2.59481e-13
ENSG00000145247	OCIAD2	0.409128	-0.988551	0.0121105	0.248349	-1.68086	0.051994	0.543667	-0.605034	0.0381723	0.249205	-1.63924	1	0.724497	-0.168767	0.660015	0.703129	-0.17544	1	0.931957	0.296623	0.101151	0.612124	-0.440492	0.0483866	1.14138	0.711792	6.42942e-07
ENSG00000182774	RPS17	2.07784	-0.910727	0.0122596	2.12186	-0.864449	0.475601	4.39363	0.228273	0.590851	2.274	-0.761654	1	3.7154	-0.05103	1	4.35777	0.182952	1	3.66724	-0.0750927	0.872833	4.10309	0.122992	0.773068	4.10851	0.135955	0.526254
ENSG00000187608	ISG15	1.03797	-1.02874	0.0140143	2.16979	0.066638	1	2.25408	0.139284	0.906375	0.96567	-1.10516	1	3.27907	0.90473	4.14239e-09	1.31632	-0.660758	1	1.59525	-0.462485	0.010474	1.87612	-0.16708	0.693683	1.71475	-0.340217	0.0714891
ENSG00000143543	JTB	0.498151	-0.962272	0.0141725	0.348561	-1.45465	0.115476	0.720817	-0.442752	0.176622	0.269972	-1.78576	1	0.93366	-0.0335955	1	0.686777	-0.468646	1	0.99733	0.0876621	0.807644	0.846904	-0.197221	0.555454	1.29563	0.603825	3.24837e-05
ENSG00000100804	PSMB5	0.983043	-0.945194	0.0142424	0.810403	-1.20695	0.223016	1.46683	-0.373873	0.28296	0.861835	-1.10754	1	2.31635	0.420849	0.0244358	1.87229	0.0104708	1	2.62048	0.673116	1.89135e-06	1.76377	-0.083804	0.95499	1.23937	-0.710077	4.04151e-06
ENSG00000141756	FKBP10	2.09867	0.73224	0.0150739	0.766833	-0.771055	0.586682	1.09726	-0.272333	0.534135	0.96567	-0.431128	1	1.56606	0.348613	0.0903481	1.16916	-0.155944	1	1.06988	-0.348516	0.0503774	1.74999	0.52788	0.00328608	0.951533	-0.556452	0.000446009
ENSG00000111786	SRSF9	0.615585	-0.946855	0.0151181	0.527198	-1.1506	0.25885	0.865897	-0.470017	0.135802	0.373808	-1.62006	1	1.22428	0.0952105	0.898412	0.793064	-0.553236	1	1.47407	0.451868	0.00372043	0.867574	-0.490223	0.0196608	1.37907	0.32574	0.0488107
ENSG00000182718	ANXA2	2.43393	-0.888585	0.0155268	1.9868	-1.16854	0.238913	2.45872	-0.920874	0.000133824	1.8275	-1.28398	1	5.67032	0.475676	0.00659352	4.48858	0.0172625	1	6.28653	0.689235	7.69296e-07	4.52972	0.0463193	1	3.01765	-0.671829	1.18373e-05
ENSG00000074800	ENO1	5.44556	-0.882568	0.0156274	5.68589	-0.805313	0.442853	7.20206	-0.495499	0.0922249	5.05679	-0.974972	1	13.0794	0.544999	0.000906334	10.269	0.0548422	1	13.0701	0.5483	0.000150354	12.7767	0.465028	0.0110903	4.22564	-1.43468	7.41051e-22
ENSG00000110717	NDUFS8	0.42428	-0.954857	0.0158939	0.479271	-0.755726	0.613602	0.711654	-0.201257	0.761609	0.269972	-1.54729	1	0.874309	0.14873	0.710518	0.735833	-0.129482	1	1.19664	0.772458	5.194e-08	0.535807	-0.679241	0.000593155	0.740634	-0.156126	0.492189
ENSG00000107159	CA9	1.7994	0.742662	0.0161809	0.418273	-1.41337	0.143187	0.680348	-0.770111	0.00482637	0.633397	-0.802133	1	1.3176	0.324969	0.145425	0.850296	-0.382197	1	0.984973	-0.211229	0.343556	2.10719	1.20224	9.08899e-16	0.46926	-1.45796	9.39477e-21
ENSG00000172428	COPS9	0.511409	-0.945408	0.0163265	0.531555	-0.868038	0.49262	0.92851	-0.0627677	1	0.550328	-0.803657	1	0.926702	-0.0738024	0.974562	0.784888	-0.298038	1	1.21537	0.437708	0.00551931	0.633323	-0.699532	0.000327747	1.17277	0.372526	0.0203411
ENSG00000131174	COX7B	0.613691	-0.943902	0.0165002	0.779904	-0.575866	0.840941	1.25609	0.134748	0.897626	0.757999	-0.608774	1	1.13791	-0.0294012	1	1.53707	0.411439	1	1.55778	0.572585	0.000104858	1.01756	-0.217371	0.4748	0.978326	-0.30351	0.0929369
ENSG00000123416	TUBA1B	2.52864	-0.887985	0.0165002	2.93227	-0.657017	0.725714	2.15253	-1.18208	3.8118e-07	2.72049	-0.764972	1	4.49229	-0.0346555	1	6.00112	0.385584	1	10.9192	1.93536	1.02462e-56	2.69229	-0.87579	1.77793e-06	1.7071	-1.6615	1.15227e-27
ENSG00000172354	GNB2	0.70082	-0.928137	0.0171439	0.962899	-0.447112	1	0.985779	-0.44968	0.157966	0.353041	-1.86913	1	1.37982	0.100612	0.873695	0.997462	-0.39249	1	1.31223	0.00846279	1	1.39649	0.115573	0.800821	1.52873	0.299057	0.0756663
ENSG00000083444	PLOD1	1.34861	0.704756	0.017507	0.670979	-0.345016	1	0.818555	-0.0617523	1	0.529561	-0.674878	1	0.900505	0.104986	0.858402	0.605018	-0.488071	1	0.680831	-0.396903	0.0232311	1.20623	0.62449	0.000313838	0.664083	-0.444449	0.00755424
ENSG00000177410	ZFAS1	1.17814	-0.920468	0.0175132	1.12846	-0.965813	0.399811	2.33731	0.11154	0.963041	1.02797	-1.09254	1	2.00854	-0.149619	0.726612	2.37102	0.114405	1	1.97234	-0.183207	0.42374	2.52852	0.256766	0.29344	2.54686	0.293532	0.0793815
ENSG00000099800	TIMM13	0.76522	-0.922819	0.0176044	0.997755	-0.518358	0.905415	1.31259	-0.128155	0.956919	0.809917	-0.81239	1	1.4404	0.0249695	1	1.17733	-0.275431	1	1.56575	0.180667	0.399985	1.31275	-0.135016	0.774414	1.59878	0.2229	0.227395
ENSG00000107438	PDLIM1	0.44701	-0.93607	0.0180069	0.426987	-0.979846	0.400761	0.642932	-0.424777	0.220229	0.290739	-1.50068	1	1.03967	0.403467	0.0417972	0.678601	-0.303158	1	0.984973	0.30174	0.0903901	0.775357	-0.134026	0.788167	0.797665	-0.092553	0.763359
ENSG00000100142	POLR2F	0.481104	-0.936228	0.0182353	0.4662	-0.959876	0.411089	0.775795	-0.24337	0.639953	0.404958	-1.1413	1	0.936526	0.0675427	0.976501	1.01381	0.169306	1	1.22374	0.585721	8.21882e-05	0.697451	-0.433189	0.0502617	0.910961	0.0171351	1
ENSG00000197728	RPS26	1.87138	-0.867348	0.0183308	1.76459	-0.937488	0.408467	3.52315	0.0853568	1	1.41216	-1.25389	1	3.11861	-0.125183	0.800469	3.07415	-0.129536	1	4.43935	0.54424	0.000187376	2.38861	-0.5616	0.00438881	3.61399	0.146656	0.477147
ENSG00000180992	MRPL14	0.486786	-0.927839	0.018889	0.435701	-1.06629	0.331979	0.768923	-0.267147	0.564615	0.238822	-1.88915	1	0.950852	0.0844075	0.931817	0.637722	-0.507774	1	1.25324	0.621991	2.37063e-05	0.694271	-0.45062	0.0388122	0.92474	0.033876	0.991697
ENSG00000152234	ATP5F1A	0.577703	-0.920658	0.0190958	0.55334	-0.962633	0.404715	0.724635	-0.621843	0.0251468	0.373808	-1.50282	1	1.39292	0.496204	0.00523949	0.899351	-0.25424	1	1.32459	0.400924	0.0124078	1.13945	0.105727	0.848904	0.833262	-0.452234	0.0063161
ENSG00000149100	EIF3M	0.693244	-0.916225	0.0191645	0.623052	-1.05151	0.334435	0.897967	-0.566389	0.0481051	0.695698	-0.880447	1	1.55624	0.363464	0.0742037	1.30815	0.0270758	1	1.62794	0.454864	0.00325676	1.32759	0.0605608	1	1.04875	-0.362525	0.0351967
ENSG00000087191	PSMC5	0.714079	-0.915085	0.0192753	0.788618	-0.75195	0.610178	0.881169	-0.640788	0.0186175	0.64378	-1.03278	1	1.65529	0.427403	0.0226527	1.48802	0.171995	1	1.90617	0.716946	3.48499e-07	1.0838	-0.331916	0.170807	1.01622	-0.468141	0.00408545
ENSG00000164405	UQCRQ	1.735	-0.859705	0.0197248	1.76023	-0.823319	0.520087	3.3292	0.124891	0.916359	2.14939	-0.531716	1	3.0388	-0.0263477	1	3.71187	0.262589	1	4.02799	0.511138	0.00054206	2.31971	-0.477385	0.0203818	3.03679	-0.0280186	1
ENSG00000131495	NDUFA2	0.507621	-0.916823	0.0205504	0.64048	-0.55878	0.863352	1.00334	0.106737	0.978502	0.591862	-0.66127	1	0.935298	-0.0086452	1	1.27544	0.443527	1	1.2062	0.475691	0.00203458	0.72395	-0.438232	0.0448115	0.922827	-0.0336299	1
ENSG00000232112	TMA7	1.56453	-0.89241	0.0207607	1.89094	-0.60038	0.790771	3.30171	0.245114	0.535859	1.65098	-0.79446	1	2.53124	-0.208335	0.502436	2.95151	0.0473448	1	3.28656	0.271921	0.123399	2.10242	-0.505464	0.0125814	3.39084	0.336366	0.0350579
ENSG00000224032	EPB41L4A-AS1	0.549292	-0.909837	0.0210204	0.435701	-1.22378	0.223016	1.02167	0.0156748	1	0.290739	-1.77195	1	0.805543	-0.404124	0.0613906	0.613194	-0.721183	1	0.492287	-1.22731	4.0975e-15	1.40179	0.580695	0.00107931	1.60643	0.932424	4.61412e-12
ENSG00000188186	LAMTOR4	0.820149	-0.898694	0.0210225	0.788618	-0.937317	0.416532	1.51112	0.0140263	1	0.685314	-1.12766	1	1.56401	0.079072	0.94765	1.34903	-0.155453	1	1.43899	-0.073261	0.876151	1.62756	0.143727	0.694594	1.62825	0.156707	0.447072
ENSG00000170345	FOS	5.40958	0.699562	0.0211675	4.59229	0.430388	0.73686	3.93319	0.228529	0.599972	1.47446	-1.22518	1	4.03713	0.309223	0.159628	2.53454	-0.443127	1	2.18201	-0.783845	4.77811e-07	5.75874	0.953908	3.45894e-10	1.69255	-1.20969	1.13884e-15
ENSG00000127540	UQCR11	0.76522	-0.897597	0.0215423	0.784261	-0.843418	0.504919	1.3607	-0.0425901	1	0.654164	-1.09277	1	1.36508	-0.0417005	1	1.21004	-0.210995	1	1.45015	0.0691419	0.872833	1.23485	-0.209461	0.496845	1.72738	0.40765	0.00835406
ENSG00000159352	PSMD4	0.568233	-0.904509	0.0218397	0.832188	-0.330095	1	0.749833	-0.525559	0.0767982	0.446493	-1.21237	1	1.3352	0.466797	0.0106287	1.03834	-0.00675407	1	1.27437	0.378913	0.0200021	1.09387	0.0824262	0.94277	0.793838	-0.488883	0.00274709
ENSG00000159403	C1R	1.82971	0.707824	0.0230369	0.723263	-0.678835	0.722241	0.77045	-0.637778	0.022241	0.695698	-0.724876	1	1.70318	0.759155	7.09246e-07	0.744009	-0.631116	1	0.459601	-1.54226	2.16426e-22	2.53859	1.51903	2.15785e-26	0.424477	-1.67835	7.05835e-27
ENSG00000128595	CALU	1.27095	0.676777	0.0240172	0.413916	-0.984781	0.399811	0.521524	-0.709066	0.0101044	0.446493	-0.857337	1	0.953308	0.289303	0.217636	0.752185	-0.115096	1	0.961455	0.307961	0.0795033	0.739319	-0.168159	0.66706	0.711545	-0.249657	0.198445
ENSG00000135940	COX5B	1.84297	-0.83276	0.024231	1.98244	-0.711652	0.646977	3.3544	0.0683212	1	1.88981	-0.778505	1	3.35766	0.0791265	0.940515	3.01691	-0.100539	1	3.60466	0.212937	0.274475	3.13747	-0.0424056	1	3.13822	-0.0450971	0.95513
ENSG00000177556	ATOX1	0.445116	-0.90013	0.0247031	0.579482	-0.496182	0.951634	0.792594	-0.0453343	1	0.425726	-0.923089	1	0.824372	0.0205008	1	0.84212	0.0495341	1	1.07865	0.536559	0.000415215	0.559656	-0.626167	0.00181037	0.858141	0.0960351	0.71902
ENSG00000109971	HSPA8	1.9282	-0.836858	0.0247031	1.92144	-0.827134	0.521427	1.83564	-0.958505	6.74006e-05	1.60945	-1.07927	1	4.40306	0.504792	0.00330441	3.51565	0.0520477	1	5.51122	0.98078	1.35146e-13	2.99808	-0.200843	0.521808	1.87627	-1.01891	1.30461e-11
ENSG00000168653	NDUFS5	1.39028	-0.871516	0.0249644	1.72973	-0.53727	0.87846	2.61144	0.0765771	1	1.56792	-0.67736	1	2.8194	0.229567	0.380271	2.78799	0.157104	1	3.25587	0.512087	0.000530304	2.11037	-0.280888	0.275627	1.97158	-0.420923	0.0100056
ENSG00000105835	NAMPT	1.75963	0.691291	0.0263709	0.849616	-0.403152	1	0.81321	-0.508961	0.0936644	0.591862	-0.914322	1	1.31433	0.299703	0.191363	0.768536	-0.543278	1	0.585961	-1.10861	1.19761e-12	1.52528	0.550556	0.00224638	1.23822	0.190611	0.339677
ENSG00000112110	MRPL18	0.371245	-0.900219	0.0264412	0.318062	-1.09923	0.320692	0.503198	-0.480894	0.147074	0.363424	-0.884807	1	0.67497	-0.0146365	1	0.523259	-0.372012	1	1.15	1.05643	1.25815e-14	0.430342	-0.758328	0.000129292	0.617769	-0.176837	0.445869
ENSG00000134333	LDHA	5.11599	-0.817019	0.026956	3.90824	-1.19565	0.221322	5.56419	-0.731726	0.00411353	4.31956	-1.0482	1	10.928	0.401199	0.0325694	8.69918	-0.0312886	1	10.5832	0.341956	0.0349391	11.4443	0.458757	0.0126485	6.26841	-0.608873	7.45698e-05
ENSG00000111639	MRPL51	0.695138	-0.875264	0.0271527	0.557697	-1.17532	0.244383	1.0461	-0.286266	0.49647	0.747616	-0.741404	1	1.29018	0.0576839	1	1.46349	0.226319	1	1.86033	0.778715	2.2812e-08	1.00643	-0.365614	0.118091	1.08626	-0.255777	0.177366
ENSG00000115310	RTN4	1.33156	0.6645	0.0275984	0.548983	-0.655896	0.738608	0.507779	-0.834688	0.00151013	0.560712	-0.612719	1	0.832149	-0.0634184	1	0.768536	-0.163394	1	0.892495	0.0645564	0.895464	0.687381	-0.3808	0.100419	1.11153	0.491967	0.00108333
ENSG00000101182	PSMA7	1.71796	-0.819748	0.0277582	1.42038	-1.08144	0.301475	2.19147	-0.486397	0.10513	1.95211	-0.617231	1	3.27661	0.180417	0.572835	4.38229	0.558936	1	4.02121	0.58202	5.36585e-05	2.33243	-0.407728	0.0613676	2.8902	-0.0513044	0.926634
ENSG00000205542	TMSB4X	7.50257	-0.813187	0.0281621	6.10417	-1.10057	0.214311	10.2571	-0.369191	0.283306	5.94977	-1.136	1	15.4388	0.334282	0.104471	11.7979	-0.141634	1	14.5833	0.227538	0.225785	9.35199	-0.539608	0.00644006	14.8265	0.262344	0.125
ENSG00000137955	RABGGTB	1.09101	0.665794	0.0285103	0.55334	-0.352135	1	0.56123	-0.366323	0.344372	0.311507	-1.15413	1	0.674151	-0.0826623	0.963729	0.637722	-0.141049	1	0.723084	0.0449078	0.986378	0.72501	0.0467094	1	0.7303	0.0639935	0.856264
ENSG00000102007	PLP2	0.886443	-0.859321	0.028612	0.531555	-1.58149	0.0662315	1.16446	-0.4834	0.113989	0.560712	-1.48711	1	1.65079	0.08467	0.920028	1.0874	-0.541106	1	1.79814	0.24625	0.185894	1.95509	0.378548	0.0629737	1.51725	-0.0704095	0.845383
ENSG00000124762	CDKN1A	0.407233	-0.884683	0.0298654	0.42263	-0.808681	0.567981	0.270306	-1.55729	2.04067e-10	0.249205	-1.53091	1	0.420782	-0.964988	2.36918e-08	0.212574	-1.76446	1	0.440467	-0.894713	3.4774e-08	0.523618	-0.573351	0.00632001	1.84833	2.1355	6.42132e-65
ENSG00000155463	OXA1L	0.441327	-0.872923	0.0301254	0.313704	-1.34263	0.1687	0.575738	-0.511046	0.104724	0.259589	-1.57847	1	0.896821	0.226713	0.425557	0.384268	-1.03545	1	0.6035	-0.485637	0.00446619	1.16065	0.682224	7.32494e-05	0.875748	0.185637	0.368664
ENSG00000174021	GNG5	1.25579	-0.849891	0.0301427	0.832188	-1.43039	0.113285	2.03035	-0.142789	0.913173	0.716465	-1.632	1	2.11128	-0.0889762	0.926544	2.35466	0.080947	1	2.46981	0.200661	0.319364	1.84538	-0.310816	0.207082	2.8014	0.450165	0.00262959
ENSG00000166741	NNMT	1.50961	-0.851999	0.0304678	1.17639	-1.19861	0.228833	1.95094	-0.50032	0.0939515	1.21488	-1.14434	1	3.95199	0.761084	3.08323e-07	1.95404	-0.45936	1	2.31116	-0.259331	0.184125	3.65632	0.559894	0.00142341	1.91072	-0.594955	0.000143725
ENSG00000105373	NOP53	1.05881	-0.848442	0.0306648	1.52495	-0.300258	1	2.00592	0.115547	0.947357	0.872218	-1.10301	1	1.93772	0.0666839	0.974173	1.34085	-0.4857	1	1.2636	-0.685792	1.24883e-05	2.38172	0.428014	0.0253162	2.19894	0.309979	0.0593572
ENSG00000123144	TRIR	0.742491	-0.854158	0.0307246	0.59691	-1.15207	0.255092	1.2034	-0.144736	0.911653	0.529561	-1.30737	1	1.32947	0.0183392	1	1.03834	-0.345589	1	1.41906	0.139552	0.570156	1.27566	-0.0536224	1	1.51151	0.262244	0.135057
ENSG00000111669	TPI1	3.87345	-0.797586	0.0316293	3.15012	-1.08524	0.291655	5.14117	-0.399602	0.223143	2.65819	-1.32735	1	7.81106	0.315254	0.139537	6.26275	-0.0852441	1	8.1923	0.410588	0.00770559	8.1765	0.377227	0.0576934	4.52686	-0.667376	1.20453e-05
ENSG00000227234	SPANXB1	0.448904	-0.913083	0.0318104	0.570768	-0.543337	0.929065	0.513888	-0.756824	0.00864036	0.726849	-0.186256	1	0.649592	-0.432082	0.0545661	1.70059	1.04719	1	0.808387	-0.0466966	1	0.452071	-0.995052	5.41349e-07	1.51074	1.25189	3.39642e-20
ENSG00000136238	RAC1	0.844773	-0.84683	0.0318981	0.623052	-1.27029	0.189475	1.0377	-0.575436	0.0419416	0.508794	-1.54329	1	1.67862	0.221151	0.424289	1.29997	-0.201006	1	1.75111	0.303735	0.0791238	1.34561	-0.173238	0.634494	1.64356	0.185114	0.351575
ENSG00000169714	CNBP	0.787949	-0.846603	0.0323303	0.522841	-1.42209	0.119822	1.09497	-0.381485	0.271806	0.49841	-1.47178	1	1.69418	0.371645	0.0642036	1.16916	-0.253027	1	1.76785	0.458351	0.00286741	1.29368	-0.121996	0.811799	1.19841	-0.269038	0.148547
ENSG00000099795	NDUFB7	0.856137	-0.845853	0.0324291	1.50317	-0.00732897	1	1.53479	0.027681	1	0.809917	-0.899331	1	1.48297	-0.0312495	1	1.63518	0.113041	1	1.59326	0.100826	0.733109	1.40444	-0.122301	0.807393	1.66537	0.186091	0.345769
ENSG00000197747	S100A10	4.3413	-0.797231	0.0329227	3.07605	-1.28535	0.176608	6.49194	-0.209622	0.717428	3.73808	-0.999987	1	8.19992	0.191787	0.527203	9.55765	0.365109	1	10.0096	0.583495	4.94051e-05	7.64864	0.0587607	1	5.4095	-0.557091	0.000369685
ENSG00000118816	CCNI	0.642103	-0.847659	0.033119	0.72762	-0.647562	0.738737	0.912475	-0.347844	0.350061	0.249205	-2.15078	1	1.02535	-0.180554	0.626759	0.596842	-0.924766	1	0.81636	-0.579255	0.000373816	1.30322	0.242959	0.347318	1.72049	0.833164	9.99255e-10
ENSG00000250479	CHCHD10	0.530351	-0.855869	0.033119	0.562054	-0.751818	0.61651	0.769686	-0.324013	0.419018	0.446493	-1.0652	1	0.887816	-0.107173	0.87736	0.711305	-0.404342	1	0.908838	-0.0655219	0.91667	0.95025	0.0149137	1	1.25085	0.551054	0.000185344
ENSG00000145494	NDUFS6	0.441327	-0.865756	0.0333515	0.657908	-0.265044	1	0.79183	0.00457314	1	0.488027	-0.683507	1	0.788761	-0.0021118	1	0.997462	0.340907	1	1.24806	0.907784	5.55733e-11	0.434052	-0.981901	2.28753e-07	0.689728	-0.246494	0.212084
ENSG00000158639	PAGE5	1.37512	-0.83178	0.0346613	1.23303	-0.974783	0.389535	2.84662	0.280923	0.441336	1.78597	-0.434774	1	2.63766	0.175378	0.59578	2.98421	0.311367	1	2.8453	0.321353	0.0549114	2.46493	0.0469099	1	1.77637	-0.536505	0.00067223
ENSG00000160932	LY6E	3.06088	-0.78904	0.0347381	1.83866	-1.51625	0.0786434	4.60361	-0.191787	0.774821	1.74444	-1.58507	1	6.33342	0.375674	0.0546637	2.93516	-0.834469	1	4.01922	-0.452551	0.00614948	6.10852	0.286837	0.208611	5.79991	0.212059	0.252618
ENSG00000103035	PSMD7	0.503833	-0.848097	0.0354837	0.666622	-0.421742	1	0.586428	-0.662363	0.0186154	0.394575	-1.15828	1	1.05687	0.319837	0.151335	0.850296	-0.0651852	1	1.34412	0.808987	7.93596e-09	0.790197	-0.202887	0.533178	0.641883	-0.582828	0.000289655
ENSG00000177606	JUN	1.71038	0.667146	0.0355996	2.03908	0.905492	0.132287	0.857498	-0.405379	0.241422	0.456876	-1.26336	1	1.20504	0.160034	0.654241	0.833944	-0.407142	1	0.673656	-0.858859	6.20304e-08	1.48288	0.522189	0.00473964	1.10808	0.00546813	1
ENSG00000165949	IFI27	3.11581	-0.791265	0.036176	3.01069	-0.827824	0.527065	5.85664	0.167551	0.791448	2.86586	-0.897578	1	6.77507	0.469584	0.00847488	4.04708	-0.396914	1	4.99781	-0.101603	0.76074	4.77457	-0.173005	0.632388	5.02828	-0.091582	0.756805
ENSG00000239672	NME1	0.426175	-0.85796	0.0366458	0.339847	-1.1624	0.272067	0.633769	-0.288536	0.54	0.363424	-1.0424	1	0.848112	0.206143	0.503935	1.07922	0.513897	1	1.33535	1.14925	1.66507e-17	0.438822	-0.901029	2.97644e-06	0.518635	-0.673482	2.80608e-05
ENSG00000125740	FOSB	1.4793	0.641628	0.0366505	1.17203	0.27569	0.917852	0.746015	-0.422161	0.213503	0.373808	-1.36069	1	0.749466	-0.458399	0.0276529	0.392444	-1.29882	1	0.436481	-1.35488	1.28742e-17	1.10924	0.23085	0.401506	1.63552	1.06531	1.82502e-15
ENSG00000113140	SPARC	3.41318	0.647156	0.0367807	1.27225	-0.824721	0.525679	2.07922	-0.115326	0.988524	1.33948	-0.745295	1	2.70152	0.356982	0.077199	1.83141	-0.293532	1	1.96716	-0.22843	0.267166	2.89633	0.459945	0.0136476	1.54251	-0.655636	2.21275e-05
ENSG00000143612	C1orf43	0.590962	-0.834515	0.0370234	0.37906	-1.4561	0.113355	0.7086	-0.601165	0.0338677	0.290739	-1.80374	1	1.10557	0.122394	0.800469	0.58049	-0.831579	1	1.11771	0.143746	0.555983	1.00325	-0.0523093	1	1.26922	0.392111	0.0134262
ENSG00000143549	TPM3	0.799314	-0.828169	0.037545	0.997755	-0.488401	0.954221	1.10184	-0.374501	0.284271	0.737232	-0.917184	1	1.50917	0.148812	0.694579	1.64336	0.23776	1	1.90019	0.599647	3.57391e-05	1.17867	-0.281725	0.281756	1.26042	-0.181756	0.400005
ENSG00000198467	TPM2	1.4471	-0.82223	0.0383498	2.00422	-0.331961	1	2.05784	-0.317652	0.419018	1.74444	-0.53331	1	2.95284	0.304625	0.168065	3.71187	0.564786	1	3.74138	0.78427	1.14779e-08	1.84538	-0.513696	0.0116494	1.83953	-0.553028	0.000461104
ENSG00000120708	TGFBI	16.5394	0.634974	0.0391008	7.63783	-0.526774	0.774572	9.5096	-0.220399	0.676247	9.19983	-0.259434	1	14.6025	0.556745	0.000652594	12.5582	0.196161	1	10.7199	-0.0305808	1	12.8806	0.291701	0.194681	6.00124	-1.03568	3.59271e-12
ENSG00000166598	HSP90B1	3.45675	0.644604	0.0391008	1.38117	-0.726118	0.643709	1.70507	-0.453799	0.148884	2.57512	0.178078	1	2.84478	0.429459	0.0210766	3.28672	0.536258	1	3.00873	0.54471	0.00022349	2.10136	-0.127935	0.788705	1.18272	-1.12201	1.2028e-13
ENSG00000215021	PHB2	0.72355	-0.822357	0.0393129	0.609981	-1.05195	0.334435	1.09879	-0.214667	0.710116	0.737232	-0.767515	1	1.47765	0.303818	0.175581	1.21004	-0.0555934	1	1.46849	0.294264	0.0934893	1.34561	0.120017	0.788705	1.04148	-0.33815	0.052569
ENSG00000160075	SSU72	0.500045	-0.832068	0.0393375	0.514127	-0.771833	0.594545	0.672712	-0.418706	0.230096	0.477643	-0.861403	1	0.882905	0.0180354	1	0.744009	-0.230978	1	0.95428	0.162733	0.474484	0.72501	-0.316185	0.211262	1.12607	0.489272	0.00122393
ENSG00000102144	PGK1	1.42816	-0.816135	0.0397107	1.3986	-0.831375	0.518031	1.63711	-0.650029	0.0153704	1.05912	-1.22593	1	3.33228	0.575065	0.000440925	2.33014	-0.0882893	1	2.72532	0.187022	0.371011	3.77662	0.770564	1.32497e-06	1.23056	-1.19522	2.08724e-15
ENSG00000132002	DNAJB1	0.316316	-0.875264	0.0397257	0.483628	-0.236363	1	0.284814	-1.08777	3.19582e-05	0.269972	-1.04646	1	0.430605	-0.495571	0.0207815	0.335213	-0.750705	1	0.36513	-0.777871	3.8998e-06	0.649223	0.225152	0.457667	1.06636	1.31463	4.3738e-22
ENSG00000122786	CALD1	3.33742	0.644601	0.0402942	3.98666	0.885926	0.172942	2.4717	0.200252	0.692301	1.20449	-0.867894	1	2.6393	0.352142	0.0868728	2.38737	0.121555	1	2.62806	0.346701	0.0366276	1.39808	-0.74155	9.88042e-05	1.40089	-0.783497	3.64477e-07
ENSG00000134202	GSTM3	0.649679	-0.825658	0.0408893	0.527198	-1.10958	0.296371	0.900258	-0.364174	0.317935	0.571095	-0.979328	1	1.49811	0.535755	0.00181188	1.21821	0.107522	1	1.32379	0.297075	0.0925557	1.48447	0.482757	0.0100921	0.625425	-1.02666	2.20621e-11
ENSG00000175130	MARCKSL1	0.537927	-0.824728	0.0416999	0.579482	-0.697497	0.683421	0.974325	0.0660666	1	0.384191	-1.26751	1	0.864485	-0.142489	0.764442	0.637722	-0.551155	1	1.02723	0.173708	0.442199	0.675722	-0.543872	0.00829091	1.22827	0.52793	0.000391273
ENSG00000143870	PDIA6	2.80518	0.637698	0.0417986	1.04132	-0.838698	0.515721	1.34848	-0.501355	0.0938225	1.58868	-0.223718	1	2.25454	0.374588	0.0594045	2.30561	0.317913	1	2.16606	0.300037	0.0827396	2.01074	0.147834	0.679521	1.1521	-0.827652	5.82064e-08
ENSG00000125743	SNRPD2	1.56264	-0.803663	0.0422779	1.99115	-0.435547	1	3.33302	0.362755	0.225624	2.30515	-0.22391	1	2.93933	0.174603	0.596679	4.08796	0.611869	1	3.24072	0.362916	0.0237239	2.61756	-0.0367235	1	1.82231	-0.679043	9.36681e-06
ENSG00000125835	SNRPB	0.930008	-0.808299	0.0425368	0.792975	-1.02314	0.346781	1.4172	-0.19328	0.776514	0.737232	-1.11665	1	1.68804	0.101084	0.867643	1.5616	-0.0372352	1	2.53717	0.918569	8.32944e-12	1.13998	-0.563822	0.00476065	1.26999	-0.413276	0.0127552
ENSG00000241468	ATP5MF	0.912961	-0.809184	0.0429829	0.853973	-0.889654	0.463801	1.61726	0.0487684	1	1.03836	-0.600212	1	1.73265	0.18288	0.569243	2.2075	0.49226	1	2.54235	0.962271	5.85864e-13	1.15482	-0.513538	0.0119977	0.941964	-0.892459	4.35435e-09
ENSG00000092010	PSME1	0.494363	-0.820666	0.0433774	0.562054	-0.614829	0.783604	0.647514	-0.448745	0.182858	0.529561	-0.687172	1	1.13791	0.537234	0.00188727	1.02199	0.255448	1	1.03281	0.35031	0.0375618	1.0112	0.287773	0.227918	0.525908	-0.85676	3.5587e-08
ENSG00000159335	PTMS	0.854243	-0.805671	0.0442179	1.03697	-0.507038	0.927897	1.46836	0.00347662	1	0.830684	-0.820573	1	1.36836	-0.123295	0.800469	1.65154	0.170317	1	1.85554	0.44933	0.00356323	1.08062	-0.509723	0.0130516	1.63169	0.203162	0.291143
ENSG00000136938	ANP32B	0.763326	-0.808379	0.0444183	1.08489	-0.279367	1	1.22401	-0.11211	1	0.830684	-0.660445	1	1.20668	-0.150579	0.727415	1.49619	0.188084	1	1.96516	0.792808	1.01013e-08	1.05307	-0.370395	0.109178	1.15325	-0.234898	0.22745
ENSG00000105185	PDCD5	0.615585	-0.814434	0.0446239	0.55334	-0.950301	0.418564	0.902549	-0.262722	0.574778	0.695698	-0.608969	1	1.04213	-0.0356967	1	1.16098	0.127269	1	1.60123	0.804865	7.82462e-09	0.758398	-0.563635	0.00548435	1.00933	-0.0950924	0.746452
ENSG00000198668	CALM1	0.94516	-0.805194	0.0450633	0.823474	-0.988895	0.385659	1.10795	-0.604323	0.0296002	0.882602	-0.879571	1	1.80224	0.196885	0.519195	2.07668	0.356538	1	2.66194	0.993416	1.09669e-13	1.06314	-0.699661	0.000274434	1.32013	-0.369902	0.0305456
ENSG00000230989	HSBP1	0.560656	-0.812063	0.045522	0.544626	-0.835074	0.527048	1.01556	0.0803169	1	0.49841	-0.946647	1	1.00898	0.078441	0.957265	1.21004	0.32572	1	1.21298	0.430866	0.00633493	0.894072	-0.133183	0.785647	0.843596	-0.248061	0.199844
ENSG00000129559	NEDD8	1.90358	-0.751252	0.0460938	1.49445	-1.08959	0.291528	3.06958	-0.0390481	1	2.03518	-0.638732	1	3.14113	-0.00146603	1	3.51565	0.155072	1	3.52294	0.212453	0.276225	2.90163	-0.136826	0.765748	3.41036	0.152988	0.449335
ENSG00000197111	PCBP2	1.25958	-0.782774	0.0493762	1.4596	-0.553127	0.858698	1.87229	-0.204864	0.735019	0.706081	-1.59162	1	1.95696	-0.149158	0.725912	1.37355	-0.638376	1	1.80771	-0.291292	0.118449	2.3319	0.16043	0.631513	2.88713	0.597728	2.34397e-05
ENSG00000183207	RUVBL2	0.435645	-0.800905	0.0513138	0.435701	-0.780085	0.586982	0.453565	-0.786306	0.00350089	0.425726	-0.794913	1	0.990556	0.538501	0.00207551	0.80124	0.106672	1	1.15638	0.865343	6.11713e-10	0.675722	-0.168656	0.672289	0.42065	-0.996013	1.74005e-10
ENSG00000070756	PABPC1	1.14025	-0.777056	0.0517269	1.30275	-0.567895	0.837448	1.71805	-0.17717	0.817017	0.737232	-1.38067	1	1.99421	0.0720842	0.964961	1.1528	-0.741252	1	1.65066	-0.269463	0.160644	2.05684	0.121544	0.783283	2.38955	0.423221	0.00528734
ENSG00000149257	SERPINH1	2.53811	0.617181	0.0520867	0.845259	-1.01498	0.361758	1.12704	-0.646152	0.0171092	1.34986	-0.332714	1	2.34991	0.628323	7.90598e-05	1.69242	-0.00497573	1	2.16606	0.469585	0.00208392	1.62067	-0.0746629	0.978109	0.875365	-1.13803	6.0216e-14
ENSG00000117395	EBNA1BP2	0.528456	-0.794866	0.0522929	0.505413	-0.840266	0.524259	0.616971	-0.601371	0.0397417	0.436109	-1.03368	1	1.1592	0.476777	0.00900565	1.19368	0.409131	1	1.36007	0.809382	7.35949e-09	0.630673	-0.594505	0.00322779	0.669059	-0.531401	0.00108333
ENSG00000165502	RPL36AL	1.57022	-0.776439	0.0522929	1.46831	-0.859713	0.487987	2.71528	0.046584	1	1.80674	-0.556178	1	2.61065	-0.0189887	1	3.31942	0.327492	1	2.85885	0.149179	0.51148	2.59159	-0.0306091	1	2.76197	0.085797	0.754351
ENSG00000197019	SERTAD1	0.445116	-0.803946	0.0530142	0.387774	-0.982478	0.407382	0.395533	-1.03279	4.58722e-05	0.332274	-1.17831	1	0.682337	-0.202624	0.555745	0.564138	-0.432349	1	0.398613	-1.11389	2.80601e-12	0.699041	-0.15102	0.73399	1.54519	1.51588	6.52784e-32
ENSG00000078269	SYNJ2	1.28231	0.602109	0.054293	1.15025	0.421388	0.679893	0.463492	-0.979056	0.000129968	0.207671	-2.01048	1	0.613162	-0.600713	0.00148055	0.318861	-1.42308	1	0.584765	-0.684474	2.61709e-05	0.396953	-1.26325	1.91135e-11	1.84527	1.66149	2.75272e-39
ENSG00000114125	RNF7	0.672409	-0.779758	0.0545415	0.42263	-1.43305	0.119564	0.975852	-0.241364	0.639057	0.425726	-1.40069	1	1.14037	0.0105287	1	0.850296	-0.416808	1	1.08742	-0.0761914	0.872833	1.10606	-0.0424828	1	1.46634	0.497495	0.000868374
ENSG00000162585	FAAP20	0.678091	-0.778526	0.0550332	1.00647	-0.186174	1	1.12475	-0.0253261	1	0.488027	-1.21833	1	1.1154	-0.0434417	1	0.923879	-0.308181	1	1.02962	-0.188118	0.412539	1.06314	-0.122776	0.810472	1.48203	0.503744	0.000690565
ENSG00000075415	SLC25A3	1.55128	-0.761238	0.0569962	1.11104	-1.2319	0.203317	1.94025	-0.455383	0.142739	1.27718	-1.02317	1	3.06376	0.321082	0.132157	2.42007	-0.0996638	1	2.94097	0.245106	0.182005	2.64035	0.0399302	1	2.44735	-0.0969585	0.727899
ENSG00000116459	ATP5PB	1.19329	-0.763147	0.057997	0.819117	-1.29405	0.17484	1.33397	-0.633666	0.0192864	0.976054	-1.03142	1	2.51487	0.44374	0.0152321	1.73329	-0.204136	1	2.53956	0.466811	0.00212339	2.1533	0.138665	0.717824	1.48357	-0.522929	0.00102277
ENSG00000136908	DPM2	0.498151	-0.775608	0.0588792	0.583839	-0.526306	0.906281	0.693328	-0.304608	0.473074	0.280356	-1.55072	1	0.985235	0.300849	0.194685	0.531435	-0.653001	1	1.08821	0.498081	0.00125935	0.72236	-0.252356	0.381414	0.743696	-0.218631	0.288371
ENSG00000099341	PSMD8	0.704609	-0.76259	0.0610688	0.862687	-0.451414	1	0.852916	-0.509784	0.0891157	0.581479	-1.00929	1	1.4887	0.447459	0.015341	0.899351	-0.386993	1	1.59804	0.593357	4.88679e-05	1.15641	-0.0263403	1	0.804172	-0.670625	1.76712e-05
ENSG00000143727	ACP1	0.545503	-0.769401	0.0618104	0.544626	-0.753217	0.617131	0.829245	-0.156796	0.881346	0.404958	-1.15936	1	0.975002	0.118847	0.800469	0.694953	-0.393719	1	1.17272	0.475109	0.00221174	0.864924	-0.0941826	0.930783	0.822162	-0.193484	0.36663
ENSG00000164932	CTHRC1	3.7617	0.596804	0.0625954	1.14154	-1.17114	0.245068	2.18536	-0.243464	0.624266	1.61983	-0.65974	1	2.73713	0.136224	0.746716	2.81252	0.140344	1	3.19967	0.43729	0.00480283	1.7802	-0.594355	0.00267113	2.35242	-0.14213	0.541625
ENSG00000105677	TMEM147	0.575809	-0.76284	0.0626096	0.413916	-1.22159	0.224898	0.720054	-0.459585	0.152141	0.46726	-1.02857	1	0.980732	0.038473	1	0.637722	-0.589024	1	1.16873	0.371034	0.0247059	0.687381	-0.558502	0.00632341	1.21755	0.457444	0.00285483
ENSG00000172590	MRPL52	0.579597	-0.767417	0.0626349	0.679693	-0.518119	0.920651	0.981961	0.020628	1	0.654164	-0.56378	1	1.01962	0.0922734	0.907974	1.18551	0.291617	1	1.38797	0.697364	1.08063e-06	0.728719	-0.478788	0.0240756	0.794603	-0.359677	0.0389138
ENSG00000137038	DMAC1	0.549292	-0.765657	0.0630919	0.440058	-1.0677	0.332212	0.884223	-0.0605214	1	0.415342	-1.12993	1	1.04418	0.238941	0.370279	1.01381	0.144717	1	0.90525	-0.0254748	1	1.05148	0.236637	0.374989	0.863117	-0.113258	0.6591
ENSG00000135486	HNRNPA1	2.03617	-0.707325	0.0632586	1.97372	-0.739959	0.613326	2.81607	-0.238119	0.63141	1.59907	-1.04087	1	3.75552	0.260436	0.275686	3.01691	-0.122379	1	4.04552	0.406588	0.00877837	3.19312	-0.0379773	1	2.76312	-0.302505	0.0854346
ENSG00000181163	NPM1	3.68404	-0.704564	0.0634169	2.8582	-1.06234	0.312048	4.83956	-0.31662	0.410964	3.2812	-0.860027	1	6.88764	0.290461	0.192945	6.76149	0.190952	1	7.82358	0.543402	0.000178955	6.38676	0.139231	0.704065	4.04421	-0.667211	1.21977e-05
ENSG00000159377	PSMB4	0.619374	-0.75756	0.0642921	0.562054	-0.880667	0.478941	1.03007	0.00156616	1	0.581479	-0.818068	1	1.14405	0.195771	0.527203	1.01381	-0.0219086	1	1.11532	0.149335	0.524686	1.18132	0.240445	0.355916	0.869241	-0.306168	0.0893538
ENSG00000143384	MCL1	2.18391	0.594852	0.0655029	1.00211	-0.569621	0.845674	0.893386	-0.795857	0.00193917	0.539945	-1.44751	1	1.13136	-0.471684	0.0184612	0.62137	-1.25156	1	0.810779	-1.03286	2.60145e-11	1.25605	-0.27556	0.30111	2.86914	1.41002	6.6379e-29
ENSG00000189159	JPT1	0.41481	-0.7809	0.0658444	0.370346	-0.923746	0.467522	0.465782	-0.648362	0.0267307	0.394575	-0.812047	1	0.566909	-0.376971	0.104411	0.80124	0.197596	1	1.43421	1.51466	1.07917e-30	0.334946	-1.20182	3.09334e-10	0.598632	-0.286831	0.135343
ENSG00000170515	PA2G4	0.58528	-0.759757	0.0673872	0.736334	-0.408352	1	0.649805	-0.64243	0.0243232	0.550328	-0.816774	1	1.16534	0.335116	0.123416	1.36538	0.490263	1	1.58369	0.97012	1.13649e-12	0.760518	-0.416059	0.0645952	0.623128	-0.785703	5.22215e-07
ENSG00000099901	RANBP1	0.750067	-0.752762	0.0684202	0.753762	-0.729149	0.647376	0.927747	-0.465304	0.14278	0.747616	-0.731489	1	1.15756	-0.12653	0.800469	2.06851	0.740574	1	2.41759	1.39063	3.74099e-27	0.599405	-1.18628	7.93564e-11	0.933544	-0.510274	0.00170468
ENSG00000134057	CCNB1	0.151529	-0.928835	0.0688086	0.243992	-0.21017	1	0.0931565	-1.72083	1.40778e-08	0.197287	-0.476394	1	0.0847294	-1.98942	2.14823e-21	0.506907	0.852797	1	1.01088	3.52228	8.67874e-133	0.0408083	-3.00659	1.50414e-31	0.0719583	-2.25964	2.85081e-29
ENSG00000154518	ATP5MC3	1.33535	-0.734769	0.0693606	1.14154	-0.948635	0.404729	1.96621	-0.168062	0.845537	1.14219	-0.940903	1	2.36014	0.144779	0.706539	1.84776	-0.247109	1	3.1905	0.742102	7.8958e-08	1.83955	-0.288835	0.258621	1.71628	-0.431602	0.00825853
ENSG00000150459	SAP18	0.518986	-0.75036	0.0716476	0.496699	-0.795331	0.574947	0.715472	-0.292507	0.487184	0.550328	-0.633876	1	0.944712	0.176506	0.613936	1.21004	0.499224	1	1.14442	0.551361	0.000250057	0.828885	-0.0601496	1	0.692024	-0.388867	0.0236549
ENSG00000088205	DDX18	1.24822	0.568175	0.0717674	1.21996	0.515636	0.539786	0.868188	0.0158309	1	0.674931	-0.344801	1	0.868169	0.0176357	1	1.38991	0.698926	1	1.02324	0.327466	0.0553168	0.70911	-0.325426	0.188935	0.671738	-0.44358	0.00763293
ENSG00000100911	PSME2	0.780373	-0.740151	0.0722314	0.836545	-0.623058	0.774017	0.894913	-0.570467	0.0460612	0.861835	-0.572893	1	1.5808	0.395317	0.0435105	1.74147	0.44394	1	2.23183	1.12641	1.28742e-17	0.914742	-0.562212	0.00527619	0.678245	-1.09899	5.6857e-13
ENSG00000128739	SNRPN	0.693244	-0.737636	0.0724774	0.588196	-0.959099	0.404715	0.959054	-0.27226	0.54	0.425726	-1.40362	1	1.16738	0.0496528	1	0.907527	-0.325882	1	1.37043	0.353702	0.0327569	0.917921	-0.359629	0.127121	1.30252	0.258975	0.144171
ENSG00000112096	SOD2	1.08911	0.574904	0.0727493	0.675336	-0.145545	1	0.599408	-0.352506	0.394294	0.197287	-1.87075	1	0.901733	0.352043	0.104471	0.35974	-1.04162	1	0.302547	-1.51921	1.70393e-20	1.13998	0.76259	5.65193e-06	0.795369	0.11728	0.643149
ENSG00000100138	SNU13	0.712185	-0.735428	0.0736602	0.701478	-0.740949	0.620281	1.09726	-0.0974009	1	0.581479	-0.99821	1	1.34666	0.268833	0.26474	1.42261	0.287746	1	1.66421	0.692443	1.04918e-06	0.885593	-0.460704	0.0300806	0.894503	-0.474373	0.003623
ENSG00000106244	PDAP1	0.901596	-0.731876	0.0739245	0.893186	-0.730141	0.630484	1.13468	-0.415344	0.206084	0.8203	-0.844467	1	1.53782	0.0813756	0.937029	1.85593	0.334055	1	1.90417	0.49264	0.00110719	1.15906	-0.401236	0.0712676	1.55782	0.107292	0.649393
ENSG00000169439	SDC2	1.62136	0.562405	0.0753479	0.505413	-1.15849	0.269534	0.793357	-0.550073	0.0617036	0.768383	-0.543815	1	1.71751	0.833174	2.05193e-08	1.17733	0.0700985	1	1.54144	0.614924	2.93201e-05	0.853264	-0.457715	0.0345185	0.479212	-1.44404	1.10677e-20
ENSG00000008018	PSMB1	2.11951	-0.681122	0.0768131	1.62516	-1.05533	0.318912	2.65496	-0.367409	0.289153	1.78597	-0.914192	1	4.23892	0.450639	0.012144	3.69552	0.140023	1	4.68051	0.654487	3.22455e-06	3.31077	-0.0144113	1	2.00488	-0.891753	2.91275e-09
ENSG00000110955	ATP5F1B	1.0929	-0.723063	0.0777257	0.893186	-1.00161	0.366461	0.969744	-0.949249	9.00374e-05	0.851451	-1.0608	1	2.11414	0.32977	0.120485	1.94587	0.131018	1	2.57544	0.729114	1.71819e-07	1.50302	-0.278905	0.287205	1.51648	-0.282971	0.120238
ENSG00000188612	SUMO2	1.64219	-0.715059	0.0783897	1.24175	-1.1081	0.276773	2.39611	-0.161047	0.862128	1.26679	-1.07221	1	2.68842	0.0283522	1	2.49366	-0.0936995	1	3.5078	0.53973	0.00022349	2.59477	-0.0343087	1	2.32793	-0.234206	0.221239
ENSG00000178209	PLEC	0.503833	0.593143	0.0785288	1.01518	1.62636	0.000194223	0.379498	0.170827	0.796772	0.259589	-0.359905	1	0.23495	-0.65488	0.00122806	0.294333	-0.191828	1	0.245944	-0.581152	0.00128619	0.2369	-0.610829	0.00621862	0.505622	0.77573	1.11874e-07
ENSG00000139343	SNRPF	0.458374	-0.744658	0.0791491	0.444415	-0.770008	0.611815	0.801757	0.0965945	1	0.508794	-0.560483	1	0.688068	-0.168661	0.659179	1.03017	0.452076	1	1.34612	1.17702	1.53303e-18	0.421862	-0.957286	5.68758e-07	0.553849	-0.554307	0.000704914
ENSG00000175334	BANF1	0.634527	-0.724757	0.080463	0.470557	-1.14027	0.268115	1.06748	0.056368	1	0.560712	-0.872715	1	1.1109	0.137133	0.747982	1.18551	0.20177	1	1.40671	0.598404	4.32862e-05	0.922161	-0.189929	0.577434	0.795751	-0.464975	0.00462479
ENSG00000184840	TMED9	2.13845	0.568636	0.0807764	0.806046	-0.880102	0.474401	1.19882	-0.329376	0.389475	1.07989	-0.450974	1	1.86364	0.44492	0.0151983	1.70877	0.212957	1	1.6953	0.264534	0.143604	1.47758	0.00648621	1	0.950768	-0.769671	5.15862e-07
ENSG00000106028	SSBP1	1.17245	-0.717847	0.0809294	1.02825	-0.894391	0.458609	1.55923	-0.312552	0.433678	1.24603	-0.610997	1	2.28237	0.348845	0.0883815	2.57541	0.441783	1	2.98721	0.903359	1.89847e-11	1.69434	-0.189736	0.569874	1.00665	-1.09334	4.47181e-13
ENSG00000090266	NDUFB2	0.926219	-0.714831	0.0823188	0.749405	-1.00725	0.362128	1.52334	0.0315677	1	0.768383	-0.960314	1	1.46496	-0.0354945	1	1.47984	-0.0173861	1	1.69371	0.234549	0.216301	1.27513	-0.268293	0.316194	1.67915	0.22084	0.232272
ENSG00000115128	SF3B6	1.04365	-0.710422	0.0836482	0.653551	-1.37427	0.136991	1.65696	-0.0206332	1	0.851451	-0.981785	1	1.97538	0.304238	0.16943	2.07668	0.305321	1	2.06721	0.394927	0.0125119	1.62862	-0.0512065	1	1.30137	-0.456393	0.00497285
ENSG00000198258	UBL5	1.45846	-0.705862	0.0837645	1.29403	-0.866479	0.476718	2.3984	0.0421122	1	1.13181	-1.05339	1	2.40885	0.0556949	1	2.58359	0.139648	1	2.94017	0.436496	0.00438918	1.81199	-0.427622	0.0455867	2.33788	0.00103482	1
ENSG00000169567	HINT1	2.80518	-0.663427	0.085596	1.90837	-1.21243	0.211032	4.20808	-0.0598349	1	2.38822	-0.883796	1	3.91433	-0.195928	0.545461	4.69298	0.0967202	1	5.5192	0.446011	0.00323968	4.05168	-0.127397	0.788705	4.56897	0.0852638	0.753742
ENSG00000166508	MCM7	0.962207	0.554875	0.085636	0.845259	0.346455	0.807246	0.587191	-0.209042	0.779961	0.46726	-0.504255	1	0.589831	-0.2251	0.468256	0.866647	0.380051	1	1.28513	1.35793	3.57836e-25	0.344486	-1.08394	1.3289e-08	0.349457	-1.12043	5.59866e-13
ENSG00000187109	NAP1L1	2.12898	-0.662935	0.0863862	1.93887	-0.787282	0.555809	3.22001	-0.0462892	1	1.84827	-0.853493	1	3.45876	0.0791843	0.940515	2.95968	-0.171524	1	3.29254	-0.0110522	1	3.99126	0.326532	0.126967	3.1788	-0.0759683	0.822071
ENSG00000170348	TMED10	2.45287	0.560559	0.0866117	0.867044	-0.981754	0.391025	1.47294	-0.228257	0.66618	0.96567	-0.817893	1	2.1297	0.427558	0.0219051	1.58613	-0.102701	1	2.00024	0.308863	0.0712819	1.73197	0.0349239	1	1.04033	-0.857432	1.82221e-08
ENSG00000124562	SNRPC	0.464057	-0.724614	0.0866849	0.370346	-1.03123	0.362585	0.652095	-0.2349	0.688456	0.436109	-0.77742	1	0.866532	0.256465	0.315395	1.12828	0.586131	1	1.07506	0.686961	2.05909e-06	0.677841	-0.18272	0.612699	0.536625	-0.606446	0.000158979
ENSG00000173812	EIF1	8.20907	-0.655562	0.0879058	5.69897	-1.1768	0.169004	9.64857	-0.440102	0.155957	6.08476	-1.08001	1	12.1175	-0.0853172	0.938754	10.9149	-0.231138	1	11.7459	-0.142111	0.577911	14.2013	0.193763	0.484755	16.4528	0.500791	0.000505861
ENSG00000155368	DBI	0.526562	-0.720522	0.0880937	0.457486	-0.905934	0.464108	0.748306	-0.211972	0.730996	0.456876	-0.889986	1	0.912376	0.122203	0.800469	1.12828	0.405841	1	1.3214	0.862695	5.68517e-10	0.611064	-0.558441	0.00663199	0.680542	-0.408275	0.0168873
ENSG00000149136	SSRP1	0.515198	-0.716055	0.0887583	0.59691	-0.484455	0.972208	0.656677	-0.380127	0.31112	0.384191	-1.09908	1	0.863257	0.0657336	0.982258	0.915703	0.139408	1	1.09858	0.530332	0.000487963	0.640743	-0.440258	0.0456671	0.873834	0.0898472	0.748085
ENSG00000088986	DYNLL1	2.09488	-0.657954	0.0897045	2.08265	-0.6546	0.719004	2.68932	-0.303752	0.450924	1.6406	-0.996948	1	3.25451	0.00333208	1	3.19678	-0.0311575	1	4.66656	0.704787	3.69925e-07	2.40769	-0.502043	0.0132712	3.16387	-0.0488054	0.937778
ENSG00000150779	TIMM8B	0.551186	-0.715707	0.0903819	0.42263	-1.08192	0.328593	0.935383	0.0799696	1	0.477643	-0.888265	1	0.966406	0.150487	0.699743	1.10375	0.312081	1	1.07705	0.358697	0.0322652	0.666182	-0.486507	0.0224207	0.895268	0.00974548	1
ENSG00000067225	PKM	3.81852	-0.652263	0.091946	4.2568	-0.482528	0.837925	4.47686	-0.440838	0.157556	3.37465	-0.820351	1	7.78773	0.528347	0.00149779	6.85142	0.209317	1	7.62188	0.489818	0.000952475	6.28819	0.111018	0.806666	3.50797	-0.907539	1.26431e-09
ENSG00000106211	HSPB1	1.30315	-0.700253	0.0922595	1.31146	-0.677371	0.702589	2.03646	-0.0347346	1	1.05912	-0.98027	1	2.30611	0.19052	0.538186	2.61629	0.327737	1	2.94774	0.67646	1.76768e-06	2.03776	-0.035446	1	1.32434	-0.794068	2.17125e-07
ENSG00000096384	HSP90AB1	3.57987	-0.652463	0.0927622	4.05202	-0.460399	0.871134	4.87315	-0.20397	0.734586	3.44734	-0.696222	1	6.90483	0.418158	0.0235997	8.19227	0.56464	1	7.26153	0.521697	0.000373076	5.63896	0.0337216	1	3.29936	-0.902431	1.70713e-09
ENSG00000114023	FAM162A	0.795526	-0.701875	0.0952381	0.631766	-1.02063	0.362874	1.22249	-0.0647622	1	0.872218	-0.546136	1	1.37	0.136142	0.751262	1.37355	0.108619	1	1.27835	0.00873902	1	1.83849	0.659422	0.000101749	0.953447	-0.516014	0.00142775
ENSG00000120738	EGR1	2.48697	0.547072	0.0969929	2.69699	0.648029	0.35744	1.79288	0.0523843	1	0.944903	-0.881728	1	1.61027	-0.135446	0.785262	1.30815	-0.414374	1	0.998924	-0.954479	5.69059e-10	2.18987	0.409234	0.0364225	2.01636	0.284498	0.093164
ENSG00000142864	SERBP1	2.08731	-0.645373	0.0972789	2.2395	-0.530996	0.883933	2.58013	-0.35034	0.327822	1.72367	-0.908309	1	3.66137	0.244412	0.325487	3.2949	0.0304276	1	4.00008	0.417653	0.00669648	3.06645	-0.078194	0.961997	2.80714	-0.244096	0.193622
ENSG00000104805	NUCB1	1.05123	0.537006	0.0972946	0.583839	-0.341854	1	0.648277	-0.21074	0.76761	0.612629	-0.263528	1	0.882086	0.330417	0.133231	0.866647	0.234021	1	0.542911	-0.545171	0.00105105	1.11507	0.741013	8.12366e-06	0.517104	-0.633906	7.12243e-05
ENSG00000153187	HNRNPU	1.16109	0.531252	0.0975042	1.19818	0.560697	0.474401	0.861316	0.0816358	1	0.373808	-1.11396	1	0.804315	-0.0334208	1	0.84212	0.042237	1	0.932356	0.24167	0.205487	0.70805	-0.247281	0.389497	0.697	-0.293383	0.108703
ENSG00000134001	EIF2S1	0.397763	-0.703711	0.100631	0.405202	-0.657032	0.739535	0.361936	-0.893081	0.000648077	0.280356	-1.15621	1	0.799403	0.423697	0.0309591	0.744009	0.227496	1	1.01327	0.917515	4.48886e-11	0.48387	-0.464297	0.0343168	0.455098	-0.601478	0.000215148
ENSG00000150753	CCT5	0.397763	-0.709641	0.100752	0.322419	-0.992324	0.404729	0.320703	-1.08435	1.86484e-05	0.342657	-0.880736	1	0.83133	0.492722	0.00787244	0.784888	0.298983	1	1.17392	1.24274	2.66285e-20	0.432462	-0.653735	0.00144882	0.343333	-1.07952	1.01667e-11
ENSG00000130520	LSM4	0.477316	-0.695477	0.102211	0.318062	-1.26227	0.207962	0.550539	-0.515829	0.101472	0.384191	-0.968787	1	0.729409	-0.077089	0.964961	0.645898	-0.232878	1	1.16873	0.845397	1.68646e-09	0.47963	-0.764292	8.5153e-05	0.824075	0.149136	0.493074
ENSG00000088832	FKBP1A	0.806891	-0.683743	0.102484	0.762476	-0.750922	0.6102	1.15835	-0.154641	0.881106	0.519178	-1.28921	1	1.36918	0.131425	0.771861	1.26727	-0.0109559	1	1.39475	0.167146	0.460555	1.12037	-0.219289	0.4748	1.40855	0.187975	0.341984
ENSG00000116030	SUMO1	0.772797	-0.684029	0.102834	0.531555	-1.21062	0.228329	1.05832	-0.230505	0.66618	0.623013	-0.967814	1	1.36386	0.20428	0.487314	1.37355	0.168368	1	1.57173	0.481101	0.00161834	1.02127	-0.302453	0.233939	1.14329	-0.121231	0.636031
ENSG00000234745	HLA-B	5.51565	0.53195	0.106588	1.91273	-1.04003	0.334435	3.06882	-0.378784	0.270131	2.86586	-0.451981	1	5.43496	0.643381	3.72978e-05	3.8018	-0.0404269	1	3.83665	-0.0236433	1	4.70885	0.336408	0.113431	2.18516	-1.001	2.71204e-11
ENSG00000069275	NUCKS1	0.909172	-0.68072	0.106618	1.44653	0.0119379	1	1.48592	0.058717	1	0.903369	-0.668426	1	1.27831	-0.205241	0.527203	1.67606	0.223935	1	2.48655	1.11648	2.24255e-17	0.938061	-0.703603	0.000253144	1.00971	-0.62217	7.50009e-05
ENSG00000111843	TMEM14C	0.549292	-0.684433	0.107396	0.413916	-1.07627	0.325697	0.822373	-0.0891243	1	0.290739	-1.55193	1	0.963131	0.189942	0.554696	0.654074	-0.407581	1	1.08343	0.418163	0.00904572	0.801326	-0.138253	0.771398	0.783503	-0.189464	0.381935
ENSG00000173915	ATP5MD	0.954631	-0.672599	0.108578	1.04568	-0.525824	0.897279	1.6142	0.123401	0.919221	0.96567	-0.635452	1	1.47151	-0.0305078	1	1.77417	0.243503	1	1.79097	0.338517	0.0414137	1.30004	-0.238772	0.405739	1.47476	-0.026972	1
ENSG00000149357	LAMTOR1	0.619374	-0.676772	0.110311	0.461843	-1.08509	0.315438	0.780376	-0.355877	0.338215	0.342657	-1.48749	1	1.01757	0.0791881	0.954949	0.596842	-0.70535	1	1.02324	0.0900898	0.795979	0.787547	-0.359202	0.132397	1.27764	0.525144	0.000418693
ENSG00000126777	KTN1	2.01723	0.531192	0.110545	1.40731	-0.017669	1	1.38208	-0.0471066	1	0.872218	-0.70817	1	1.28117	-0.18836	0.58511	1.21004	-0.237741	1	1.57731	0.192069	0.354638	1.03982	-0.524688	0.00968554	1.61447	0.239183	0.181931
ENSG00000129235	TXNDC17	0.846667	-0.671213	0.111045	0.766833	-0.800412	0.551634	1.17973	-0.188792	0.781301	0.612629	-1.11119	1	1.45186	0.166914	0.626759	1.44714	0.123755	1	1.92411	0.725342	2.33214e-07	0.992648	-0.485721	0.0198218	1.11535	-0.31397	0.0771166
ENSG00000109332	UBE2D3	0.753855	-0.670532	0.111422	0.583839	-1.0258	0.349949	0.830009	-0.560823	0.0509963	0.477643	-1.29639	1	1.22796	0.0720425	0.964961	1.06287	-0.153672	1	1.27158	0.13763	0.579795	1.15005	-0.0449482	1	1.41658	0.347873	0.0316104
ENSG00000143621	ILF2	0.554974	-0.679645	0.112647	0.431344	-1.02705	0.365772	0.556648	-0.716441	0.00917805	0.539945	-0.688777	1	1.09289	0.417964	0.0320856	0.948407	0.117812	1	1.53107	1.13529	2.17845e-17	0.555947	-0.751478	0.000108689	0.544663	-0.8319	1.07101e-07
ENSG00000167283	ATP5MG	1.23875	-0.660155	0.115128	0.997755	-0.961519	0.399811	1.86389	-0.0523882	1	0.882602	-1.12914	1	1.92667	0.00175019	1	2.15844	0.161045	1	2.3574	0.383381	0.0158464	1.70441	-0.206809	0.500907	1.94402	0.018467	1
ENSG00000167658	EEF2	3.10444	-0.616563	0.116023	2.98019	-0.665527	0.703885	4.73876	0.0195796	1	2.50244	-0.917496	1	5.0944	0.156099	0.646313	4.34959	-0.115588	1	3.62897	-0.452669	0.0058433	5.97338	0.430055	0.0223089	4.90082	0.0858929	0.74945
ENSG00000119632	IFI27L2	0.86182	-0.662941	0.116216	0.849616	-0.669249	0.707768	1.57373	0.260652	0.494554	0.706081	-0.926298	1	1.32538	-0.023231	1	1.1201	-0.264856	1	1.1205	-0.324023	0.0758038	1.53429	0.232656	0.376423	1.49084	0.197668	0.310777
ENSG00000166595	CIAO2B	0.573915	-0.667366	0.117744	0.453129	-0.992656	0.386109	0.756705	-0.273997	0.540997	0.363424	-1.28563	1	0.930795	0.0667029	0.976501	0.891175	-0.0089048	1	1.04596	0.287161	0.110292	0.780127	-0.237706	0.421477	1.00359	0.210821	0.276542
ENSG00000132432	SEC61G	2.3809	-0.614671	0.120632	1.96065	-0.886664	0.460538	4.15081	0.239491	0.553703	2.73087	-0.404857	1	3.63313	0.0239398	1	5.57598	0.636102	1	3.96102	0.185227	0.37342	3.83545	0.116319	0.788705	3.03947	-0.300018	0.089744
ENSG00000089737	DDX24	0.96789	0.511068	0.121366	1.15896	0.762254	0.253689	0.699437	0.0173794	1	0.581479	-0.242733	1	0.773616	0.205913	0.494227	1.03834	0.59221	1	0.805198	0.283782	0.118014	0.497649	-0.550931	0.00742326	0.535477	-0.460494	0.00571494
ENSG00000135624	CCT7	0.532245	-0.666678	0.122814	0.435701	-0.939102	0.434302	0.510833	-0.77129	0.00429296	0.539945	-0.615675	1	1.09084	0.513401	0.00380415	0.915703	0.140603	1	1.33177	0.93527	1.00454e-11	0.688971	-0.318875	0.208444	0.477298	-0.967577	4.77146e-10
ENSG00000244038	DDOST	1.35429	0.504	0.123827	0.418273	-1.22486	0.235216	0.700201	-0.523292	0.083395	0.8203	-0.244145	1	1.22755	0.438981	0.0205735	1.25092	0.365245	1	1.04516	0.133566	0.606599	1.16383	0.314449	0.168396	0.626573	-0.773776	7.82601e-07
ENSG00000172270	BSG	3.4719	0.511258	0.126114	1.81687	-0.459012	0.996693	2.26859	-0.144127	0.908104	1.53677	-0.699805	1	2.88612	0.282348	0.216055	2.39554	-0.0569761	1	2.37294	-0.0803771	0.854902	3.03147	0.352404	0.0893377	1.80508	-0.566343	0.000290746
ENSG00000075624	ACTB	6.06304	-0.604539	0.126838	4.67071	-0.975147	0.299814	5.73905	-0.725046	0.00473933	5.03602	-0.864925	1	11.2387	0.403915	0.031357	14.0462	0.629595	1	14.0922	0.87219	6.305e-11	6.78424	-0.486306	0.0173192	6.42151	-0.613164	6.79605e-05
ENSG00000182154	MRPL41	0.558762	-0.655481	0.12871	0.418273	-1.05761	0.334435	0.73838	-0.257781	0.59394	0.404958	-1.08286	1	0.80759	-0.127877	0.800469	0.809416	-0.0972888	1	1.19504	0.619604	2.53312e-05	0.532098	-0.806516	2.36852e-05	1.03497	0.337962	0.0412259
ENSG00000185088	RPS27L	0.625056	-0.651511	0.129869	0.492342	-0.981263	0.398124	1.1217	0.24349	0.558676	0.425726	-1.17019	1	0.958629	-0.015537	1	1.0874	0.170452	1	1.08223	0.210158	0.299723	0.965089	-0.00312563	1	0.912492	-0.106486	0.68858
ENSG00000105223	PLD3	1.0304	0.495619	0.132575	0.583839	-0.351952	1	0.613153	-0.310414	0.484902	0.477643	-0.628001	1	0.893547	0.34197	0.109454	0.588666	-0.333359	1	0.478336	-0.770859	1.25179e-06	1.14899	0.785101	1.37284e-06	0.60667	-0.368924	0.0335439
ENSG00000161203	AP2M1	1.11374	-0.63651	0.134341	1.01083	-0.764494	0.587986	1.31564	-0.41346	0.206055	0.913752	-0.902559	1	2.05356	0.349685	0.0866455	1.65971	-0.042425	1	2.02256	0.323033	0.0544432	1.65618	-0.0483744	1	1.50883	-0.22147	0.262752
ENSG00000137312	FLOT1	0.772797	-0.641237	0.136423	0.697121	-0.776321	0.582248	0.765868	-0.694037	0.00932292	0.425726	-1.46647	1	1.41297	0.326125	0.133984	0.899351	-0.402107	1	1.04038	-0.237113	0.252114	1.09069	-0.143658	0.749759	1.56318	0.535066	0.00027196
ENSG00000156976	EIF4A2	2.3809	0.502904	0.136994	1.22432	-0.491244	0.948838	1.56915	-0.139182	0.916359	0.851451	-1.00933	1	1.89515	0.189782	0.536894	1.44714	-0.246679	1	1.25204	-0.551123	0.000622577	2.42147	0.621337	0.000249202	1.48433	-0.257786	0.164743
ENSG00000124795	DEK	0.782267	-0.635504	0.139994	0.845259	-0.508476	0.928941	1.00029	-0.287648	0.49397	0.436109	-1.44443	1	1.00079	-0.318227	0.186202	1.13645	-0.0762957	1	2.0696	1.10943	4.80477e-17	0.763698	-0.743985	9.94474e-05	1.09698	-0.159091	0.471334
ENSG00000117523	PRRC2C	0.848561	0.493911	0.140799	1.21125	1.00779	0.0758606	0.604753	-0.0234217	1	0.373808	-0.695552	1	0.722451	0.304031	0.189362	0.588666	-0.0528351	1	0.665285	0.149708	0.534345	0.509839	-0.313107	0.221567	0.452419	-0.544204	0.000856202
ENSG00000104823	ECH1	0.48868	-0.643774	0.140799	0.300633	-1.32657	0.177435	0.66813	-0.191399	0.816501	0.186904	-1.95543	1	1.00079	0.541987	0.00183269	0.62137	-0.271966	1	0.830311	0.182958	0.409233	0.94866	0.407895	0.0451304	0.466581	-0.838135	9.08213e-08
ENSG00000104408	EIF3E	2.10814	-0.588735	0.142256	1.53367	-1.04116	0.334435	2.93901	-0.0972604	1	2.35707	-0.415893	1	3.43174	0.175551	0.592847	4.15337	0.409005	1	2.39287	-0.471586	0.00408328	4.68818	0.733102	4.91058e-06	2.8079	-0.192973	0.348638
ENSG00000167460	TPM4	1.05691	-0.629472	0.142463	1.33324	-0.277602	1	1.10719	-0.594682	0.0326911	0.591862	-1.44006	1	1.66512	0.0626456	0.988333	1.44714	-0.158001	1	2.06003	0.470696	0.00199233	1.01226	-0.767487	4.55749e-05	1.98651	0.404263	0.00887575
ENSG00000108691	CCL2	2.47939	0.528212	0.142542	0.884472	-0.999124	0.433285	1.43858	-0.316364	0.475376	1.20449	-0.546474	1	2.42236	0.620465	0.000333208	1.73329	-0.0202561	1	1.5231	-0.25211	0.244825	0.9476	-1.00783	2.22976e-07	2.03167	0.281342	0.125744
ENSG00000178035	IMPDH2	0.695138	-0.635438	0.143034	0.583839	-0.873486	0.488185	0.926983	-0.221018	0.693799	0.581479	-0.865633	1	1.2427	0.290096	0.211517	1.11193	0.0639096	1	1.15917	0.160105	0.478338	1.44631	0.54658	0.00243545	0.727621	-0.672059	1.91033e-05
ENSG00000089248	ERP29	1.22928	0.481992	0.14482	0.50977	-0.819271	0.547843	0.826191	-0.13004	0.95667	0.737232	-0.277496	1	1.07651	0.344202	0.104471	1.0874	0.282343	1	0.955077	0.119165	0.660259	1.00378	0.19837	0.496576	0.589063	-0.738832	2.30665e-06
ENSG00000127184	COX7C	3.87345	-0.580277	0.14589	3.12397	-0.8841	0.457424	6.78973	0.287297	0.412449	3.54079	-0.701401	1	5.20328	-0.16385	0.647661	6.2137	0.116696	1	5.81377	0.0367532	1	6.15516	0.133252	0.732239	5.82097	0.0395102	0.956567
ENSG00000123358	NR4A1	1.87896	0.499488	0.147583	1.8038	0.42203	0.670721	1.32099	-0.0387356	1	0.49841	-1.43311	1	1.16738	-0.26369	0.32512	0.711305	-0.92975	1	0.64655	-1.25613	5.52417e-16	1.31063	-0.054329	1	2.16602	0.951448	9.4958e-13
ENSG00000183648	NDUFB1	0.895914	-0.620135	0.151452	0.875758	-0.639679	0.749031	1.6646	0.3376	0.2901	0.706081	-0.940664	1	1.34666	-0.0123041	1	1.47167	0.115973	1	1.41029	0.0726891	0.869529	1.34614	-0.01233	1	1.31745	-0.053011	0.921691
ENSG00000113712	CSNK1A1	1.30694	0.472683	0.152312	0.836545	-0.197744	1	0.766632	-0.356622	0.33049	0.332274	-1.50568	1	0.952898	-0.00937141	1	0.719481	-0.412036	1	0.914817	-0.0837387	0.845844	0.836835	-0.229171	0.448822	1.16128	0.368318	0.0213536
ENSG00000105701	FKBP8	0.61748	-0.622619	0.154882	0.583839	-0.688498	0.689202	0.851389	-0.154135	0.885508	0.425726	-1.12443	1	0.973364	0.0701549	0.965743	0.506907	-0.88162	1	0.744609	-0.409328	0.0186854	0.95237	0.0284408	1	1.25315	0.566348	0.000110211
ENSG00000140319	SRP14	2.57978	-0.57021	0.15682	2.40507	-0.662456	0.707768	4.41806	0.259564	0.484902	2.30515	-0.722683	1	4.07847	0.144475	0.701183	4.40682	0.21874	1	4.08618	0.149117	0.505903	3.66798	-0.0475112	1	3.31161	-0.236696	0.212214
ENSG00000122566	HNRNPA2B1	3.0855	0.480789	0.157506	2.27	0.0110481	1	2.24415	-0.00314576	1	1.16296	-0.958453	1	2.30079	0.0423627	1	2.33014	0.0458533	1	3.5935	0.932832	2.1822e-12	1.43359	-0.745789	6.66517e-05	1.3607	-0.878649	5.41973e-09
ENSG00000100823	APEX1	0.655362	-0.61462	0.157506	0.457486	-1.11986	0.286517	0.844517	-0.253477	0.601585	0.373808	-1.3861	1	1.31801	0.546679	0.00132892	0.989286	0.000907731	1	1.27915	0.491403	0.00131942	1.04247	0.0913716	0.902941	0.572221	-0.952916	5.58529e-10
ENSG00000184076	UQCR10	0.596644	-0.618686	0.158859	0.496699	-0.868723	0.498413	0.890332	-0.0225742	1	0.664547	-0.437847	1	0.877583	-0.0515037	1	1.21004	0.425587	1	1.15319	0.465974	0.00274805	0.72448	-0.370894	0.11473	0.913258	0.021293	1
ENSG00000037241	RPL26L1	0.547398	-0.622056	0.159605	0.562054	-0.567615	0.861063	0.844517	0.0274749	1	0.529561	-0.640332	1	0.899687	0.147524	0.717039	0.923879	0.156455	1	1.07865	0.499414	0.00123272	0.640213	-0.436897	0.0487668	0.745227	-0.197837	0.35401
ENSG00000170315	UBB	2.41878	-0.564408	0.16092	3.35054	-0.0773671	1	3.17801	-0.166142	0.849006	2.49205	-0.511024	1	4.27945	0.365091	0.0653879	4.88102	0.46776	1	4.93563	0.653651	3.31898e-06	3.32402	-0.0989503	0.897642	1.98038	-1.00074	2.21859e-11
ENSG00000171314	PGAM1	1.36376	-0.590924	0.170765	1.09361	-0.900422	0.446935	1.62337	-0.352555	0.328093	0.892985	-1.184	1	2.26764	0.211829	0.450118	1.72512	-0.236292	1	2.80464	0.631975	8.95953e-06	2.042	0.0164904	1	1.49696	-0.537442	0.000661732
ENSG00000142089	IFITM3	4.63489	-0.547301	0.176229	3.20676	-1.07518	0.301305	7.36318	0.16128	0.806251	3.25005	-1.05307	1	9.16633	0.608307	0.000114788	5.8049	-0.211537	1	5.35377	-0.392306	0.0205161	9.38273	0.609364	0.000296348	4.16554	-0.826262	3.77064e-08
ENSG00000242485	MRPL20	0.786055	-0.587649	0.180921	0.649194	-0.851767	0.500292	1.06901	-0.137716	0.923167	0.46726	-1.30722	1	1.16615	0.00315291	1	1.03017	-0.178409	1	1.65145	0.678615	1.89397e-06	0.921631	-0.393305	0.0817202	1.07057	-0.153658	0.491661
ENSG00000100906	NFKBIA	2.00776	0.474257	0.182044	1.66438	0.18123	1	0.949891	-0.69185	0.010932	0.695698	-1.07834	1	1.70236	0.273674	0.262011	0.940231	-0.648707	1	1.0344	-0.617933	0.000160545	1.61855	0.167691	0.619924	1.74882	0.331881	0.0465285
ENSG00000136156	ITM2B	1.61189	0.443249	0.182049	0.527198	-1.20174	0.23661	0.780376	-0.687495	0.00997219	0.8203	-0.554009	1	1.37614	0.248089	0.330751	1.13645	-0.0853979	1	1.02643	-0.286734	0.13313	1.76483	0.686387	4.00963e-05	1.01469	-0.310142	0.0831369
ENSG00000108953	YWHAE	1.79751	-0.542897	0.184095	2.19593	-0.240083	1	2.54119	-0.0251002	1	1.56792	-0.728434	1	2.87466	0.19979	0.492988	2.92698	0.176506	1	3.11157	0.353223	0.0291048	2.35946	-0.152617	0.696758	2.18516	-0.301625	0.0877256
ENSG00000185475	TMEM179B	0.632632	-0.588559	0.184569	0.287562	-1.71007	0.0431842	0.67653	-0.520517	0.0922377	0.384191	-1.27119	1	1.09043	0.280203	0.244676	0.629546	-0.573366	1	0.864592	-0.147811	0.577466	1.02869	0.160125	0.654529	1.08512	0.276467	0.115821
ENSG00000167085	PHB	0.48868	-0.592054	0.185693	0.418273	-0.800742	0.567682	0.525341	-0.516829	0.101361	0.373808	-0.940564	1	0.860801	0.315693	0.165411	0.58049	-0.319054	1	1.05672	0.729723	3.94913e-07	0.658232	-0.168568	0.67224	0.530501	-0.56134	0.000576382
ENSG00000173726	TOMM20	0.844773	-0.581423	0.186006	0.745048	-0.750829	0.610181	1.27212	0.0340019	1	0.602246	-1.04483	1	1.21118	-0.0509934	1	0.932055	-0.421338	1	1.15797	-0.13267	0.633576	1.48182	0.303637	0.181753	1.34156	0.139088	0.525648
ENSG00000197956	S100A6	7.32641	-0.536974	0.187394	6.932	-0.609265	0.664955	10.6374	0.0255758	1	5.90824	-0.842318	1	12.2207	0.288286	0.197132	12.1576	0.207978	1	11.3405	0.148595	0.508104	9.87984	-0.0990553	0.895615	9.35534	-0.205336	0.306391
ENSG00000177700	POLR2L	0.895914	-0.577174	0.192858	1.18075	-0.161588	1	1.45843	0.166292	0.800659	0.8203	-0.684382	1	1.30942	-0.0107801	1	1.61883	0.296602	1	1.34532	0.0388733	1	1.17867	-0.189065	0.576356	1.42768	0.151259	0.467903
ENSG00000129038	LOXL1	0.975466	0.441065	0.195203	0.387774	-0.916477	0.458409	0.589482	-0.342379	0.404889	0.529561	-0.453478	1	0.863666	0.313545	0.168065	0.711305	-0.0332936	1	1.02603	0.659276	6.65086e-06	0.517788	-0.573239	0.00521742	0.533563	-0.559087	0.000593502
ENSG00000143106	PSMA5	0.672409	-0.579471	0.196608	0.531555	-0.906021	0.460995	0.627661	-0.722745	0.00809312	0.456876	-1.10557	1	1.32538	0.553858	0.00119344	1.06287	0.101836	1	1.63152	0.998416	1.74753e-13	0.727129	-0.51768	0.0131826	0.555763	-1.00438	8.00803e-11
ENSG00000173113	TRMT112	2.09488	-0.527941	0.198783	1.76894	-0.764864	0.581889	3.18106	0.107882	0.968109	1.54715	-0.954766	1	3.2541	0.16431	0.626759	3.13138	0.066198	1	3.5365	0.324305	0.0502842	2.75429	-0.132657	0.775928	2.56562	-0.270307	0.137481
ENSG00000184009	ACTG1	7.59538	-0.524316	0.200652	5.91682	-0.880511	0.379141	7.43266	-0.589241	0.0304148	5.09832	-1.09544	1	13.8432	0.47643	0.00601266	10.3262	-0.0702119	1	15.1126	0.658123	2.4163e-06	8.95291	-0.311175	0.199652	7.9556	-0.539498	0.000543342
ENSG00000185624	P4HB	2.88473	0.449175	0.200652	1.11975	-0.952275	0.406891	1.53326	-0.535648	0.0633411	1.44331	-0.58017	1	2.61883	0.37372	0.0594045	2.26473	0.0725428	1	2.17244	0.0229058	1	2.49567	0.263742	0.275429	1.69102	-0.428326	0.00912559
ENSG00000132341	RAN	1.90169	-0.525113	0.205802	1.68616	-0.690752	0.679267	1.85091	-0.599208	0.0288925	1.58868	-0.773772	1	2.91927	0.145657	0.701369	3.16408	0.225193	1	4.95994	1.25222	1.34835e-22	1.56343	-0.898451	7.94698e-07	1.8269	-0.689488	7.21299e-06
ENSG00000131236	CAP1	0.549292	-0.569804	0.208527	0.413916	-0.963946	0.408163	0.60399	-0.457443	0.170551	0.259589	-1.59837	1	1.0057	0.419965	0.0303599	0.735833	-0.125939	1	0.940328	0.292723	0.102967	0.774297	-0.0654629	1	0.717669	-0.208615	0.316759
ENSG00000166913	YWHAB	0.803102	-0.561336	0.209247	0.85833	-0.451549	1	0.892622	-0.430462	0.187052	0.539945	-1.10752	1	1.35813	0.279806	0.235472	0.866647	-0.433173	1	1.56575	0.561999	0.00014268	0.923221	-0.396615	0.0782022	1.0633	-0.172751	0.440963
ENSG00000211450	SELENOH	1.22738	-0.556128	0.210045	1.2766	-0.487454	0.951465	1.95476	0.154253	0.839933	0.747616	-1.25185	1	1.71505	-0.0656866	0.997152	1.5616	-0.193352	1	1.79735	0.0195542	1	1.63445	-0.143956	0.739822	2.03741	0.257682	0.139513
ENSG00000119705	SLIRP	2.01344	-0.519752	0.210773	1.85173	-0.632337	0.754173	2.97337	0.071263	1	2.26361	-0.340427	1	2.80794	-0.0240899	1	4.60304	0.694502	1	4.57807	0.947188	9.30648e-13	1.85651	-0.709015	0.000173168	2.05923	-0.576271	0.000218624
ENSG00000100234	TIMP3	2.36764	0.45172	0.214447	1.25482	-0.495914	0.968691	1.07206	-0.782607	0.00311162	0.633397	-1.47179	1	2.2705	0.483791	0.00806225	1.03017	-0.777651	1	1.57691	-0.19685	0.391618	1.96198	0.190454	0.532798	1.64585	-0.121394	0.644938
ENSG00000196754	S100A2	1.69144	-0.581321	0.217874	1.35939	-0.888522	0.510304	1.69972	-0.608402	0.0383507	1.6406	-0.612454	1	2.56398	0.0523487	1	3.72822	0.580654	1	4.18982	1.04539	3.7426e-14	1.18185	-1.21426	1.18561e-10	2.36926	-0.0927569	0.770437
ENSG00000164096	C4orf3	0.820149	-0.554789	0.219043	0.487985	-1.29385	0.181242	1.22478	0.0494877	1	0.571095	-1.05175	1	1.13382	-0.0845144	0.953125	1.03017	-0.207943	1	1.03241	-0.252916	0.205819	1.35303	0.226461	0.400876	1.4162	0.335036	0.0401816
ENSG00000143322	ABL2	1.06828	0.426242	0.226049	0.723263	-0.159018	1	0.259616	-1.75138	4.07188e-12	0.207671	-1.91199	1	0.400316	-1.19042	3.94571e-12	0.147167	-2.40161	1	0.286603	-1.7255	2.84534e-25	0.373104	-1.25352	6.53949e-11	2.28314	2.56912	4.71629e-94
ENSG00000160213	CSTB	0.848561	-0.547237	0.229404	0.609981	-1.01368	0.366461	1.11177	-0.153778	0.885107	0.726849	-0.749713	1	1.27954	0.0830314	0.932687	1.26727	0.0496357	1	1.28553	0.092328	0.78357	1.14634	-0.110401	0.866933	1.36606	0.208932	0.276324
ENSG00000071994	PDCD2	0.602327	-0.550002	0.229767	0.309347	-1.49687	0.100597	0.681111	-0.392032	0.279811	0.228438	-1.88932	1	0.914832	0.0915034	0.910206	0.547787	-0.663953	1	0.975406	0.212579	0.30043	0.70805	-0.348035	0.153837	1.08205	0.418231	0.00787758
ENSG00000179010	MRFAP1	0.695138	-0.548057	0.230024	0.592553	-0.766339	0.599193	0.92851	-0.124204	0.968109	0.446493	-1.15556	1	1.20054	0.336465	0.116002	1.14463	0.191622	1	1.24367	0.408012	0.0105226	1.01332	0.0180667	1	0.728003	-0.570654	0.000354374
ENSG00000167552	TUBA1A	0.75575	-0.548573	0.230586	0.679693	-0.689628	0.693862	0.642932	-0.833873	0.00142669	0.46726	-1.21244	1	1.46578	0.563621	0.000852605	1.04652	-0.060268	1	1.41189	0.493287	0.00129456	1.37582	0.409591	0.0403221	0.577197	-1.09955	8.09793e-13
ENSG00000176978	DPP7	0.907278	0.41739	0.231413	1.0544	0.627289	0.402631	0.654386	-0.0845559	1	0.425726	-0.6808	1	0.678654	-0.0291459	1	0.572314	-0.263085	1	0.408578	-0.90618	1.0333e-08	0.95343	0.576857	0.00130816	0.736424	0.122948	0.609741
ENSG00000090273	NUDC	0.761432	-0.547765	0.231447	0.806046	-0.451921	1	0.812447	-0.480486	0.122527	0.623013	-0.813608	1	1.32784	0.355889	0.085804	1.55342	0.502862	1	1.72839	0.899308	4.66143e-11	0.910502	-0.316334	0.206702	0.645711	-0.926284	1.71229e-09
ENSG00000125977	EIF2S2	0.556868	-0.5542	0.232209	0.59691	-0.438531	1	0.574974	-0.539672	0.0818789	0.674931	-0.25288	1	0.829693	0.050551	1	1.01381	0.332667	1	1.22095	0.813571	7.44425e-09	0.598875	-0.499615	0.0186972	0.719583	-0.209532	0.316253
ENSG00000179091	CYC1	0.666726	-0.543935	0.234875	0.718906	-0.420764	1	0.642932	-0.635078	0.0251468	0.436109	-1.12458	1	1.0671	0.197063	0.527203	0.825768	-0.215732	1	1.30705	0.596011	5.34219e-05	0.832595	-0.240073	0.415331	0.879958	-0.158037	0.479518
ENSG00000154582	ELOC	0.575809	-0.547621	0.235096	0.418273	-0.995609	0.392354	0.658204	-0.372566	0.327444	0.477643	-0.787521	1	0.778937	-0.116323	0.840314	1.16098	0.487184	1	1.11213	0.559984	0.000192226	0.596755	-0.552679	0.00714971	0.950002	0.253957	0.159267
ENSG00000124766	SOX4	0.856137	0.429188	0.235812	1.31146	1.05017	0.0689217	0.731507	0.204085	0.721085	0.249205	-1.33738	1	0.508785	-0.422116	0.0615112	0.490555	-0.38853	1	0.422131	-0.742767	8.99391e-06	0.47115	-0.527251	0.0198218	0.993254	0.861946	1.63606e-09
ENSG00000130332	LSM7	0.738703	-0.540573	0.236994	0.740691	-0.523659	0.90103	1.1446	0.125079	0.91855	0.612629	-0.786748	1	1.05482	-0.00906028	1	1.25092	0.239223	1	1.48204	0.648464	6.61096e-06	0.789667	-0.493449	0.0181963	0.913258	-0.271101	0.146553
ENSG00000087460	GNAS	1.21223	-0.536879	0.237545	2.2395	0.374356	0.739535	2.19529	0.389111	0.180724	1.06951	-0.702358	1	1.54355	-0.208716	0.508005	1.61883	-0.104306	1	1.57173	-0.177788	0.447696	1.46009	-0.290911	0.256883	2.12392	0.388791	0.0123668
ENSG00000130770	ATP5IF1	0.556868	-0.547742	0.237995	0.758119	-0.0837412	1	0.852916	0.0972154	1	0.581479	-0.45947	1	0.842382	0.0864535	0.920533	0.964758	0.267111	1	1.09539	0.596683	5.70489e-05	0.744619	-0.129919	0.788705	0.55959	-0.642003	5.5001e-05
ENSG00000026508	CD44	2.36764	0.420286	0.247193	1.48138	-0.283559	1	1.15606	-0.697446	0.00809312	0.851451	-1.07914	1	1.87919	0.0844191	0.920235	1.25909	-0.518009	1	1.60242	-0.204764	0.347623	2.46758	0.566774	0.00124106	1.7048	-0.094553	0.742425
ENSG00000204525	HLA-C	3.25787	0.417555	0.247562	1.08925	-1.1994	0.227547	1.94712	-0.38342	0.26436	1.7029	-0.54806	1	3.32491	0.563636	0.000621598	2.39554	-0.0531652	1	2.36816	-0.0792938	0.861216	3.10461	0.400055	0.0415471	1.57964	-0.788803	2.18828e-07
ENSG00000102265	TIMP1	14.2607	0.415372	0.249001	4.74478	-1.2124	0.157964	8.94149	-0.309497	0.438386	7.15427	-0.615763	1	14.5047	0.55467	0.000792772	10.596	-0.0432307	1	8.85957	-0.360778	0.0392456	15.8379	0.680447	3.59759e-05	6.63241	-0.860578	1.27665e-08
ENSG00000169020	ATP5ME	1.00956	-0.530182	0.252333	1.13718	-0.345087	1	1.69132	0.266231	0.484902	1.33948	-0.106696	1	1.37736	-0.0778746	0.964961	2.31379	0.689094	1	1.56775	0.160601	0.473086	1.23697	-0.255206	0.357696	1.4629	0.0321132	0.996484
ENSG00000163041	H3F3A	3.28249	-0.481248	0.25306	2.58371	-0.822345	0.518604	4.56619	0.0163875	1	2.09748	-1.12118	1	4.68222	0.0648991	0.976501	4.66845	0.0385473	1	5.3757	0.326742	0.04721	3.8381	-0.276848	0.282356	4.51079	-0.00338698	1
ENSG00000128534	LSM8	1.28421	0.395318	0.25306	0.701478	-0.502529	0.938708	1.07283	0.131305	0.911118	0.654164	-0.593803	1	0.923837	-0.124619	0.800469	1.03017	0.0578505	1	1.31303	0.541532	0.000289563	0.800266	-0.35854	0.128884	0.812975	-0.355877	0.0401064
ENSG00000134308	YWHAQ	0.706503	-0.527505	0.254578	0.723263	-0.480419	0.976625	0.634533	-0.728257	0.00737581	0.456876	-1.12646	1	1.13464	0.224514	0.423474	1.24274	0.307475	1	1.42664	0.679701	2.35177e-06	0.799206	-0.386053	0.0945353	0.907899	-0.186106	0.392841
ENSG00000174917	C19orf70	0.859926	-0.519449	0.255533	0.888829	-0.459371	0.998175	1.31564	0.127984	0.916359	0.602246	-1.01024	1	1.25661	0.0596618	0.998469	1.00564	-0.27699	1	1.24128	0.0374125	1	1.28414	0.0937342	0.888007	1.18884	-0.042207	0.97189
ENSG00000187193	MT1X	3.15748	-0.486022	0.25617	2.56192	-0.782724	0.581298	4.91439	0.195048	0.707888	2.56474	-0.779481	1	4.50989	0.0614227	0.99346	4.78291	0.125769	1	5.29717	0.367304	0.0234628	3.72733	-0.266275	0.323199	3.94737	-0.182398	0.39698
ENSG00000117122	MFAP2	1.7672	0.408793	0.264116	0.962899	-0.495187	0.949863	1.68293	0.363298	0.23572	0.78915	-0.775283	1	1.20831	-0.198958	0.54777	0.915703	-0.56351	1	0.94551	-0.626369	9.04487e-05	1.6795	0.384208	0.0582004	1.45562	0.141582	0.5118
ENSG00000164032	H2AFZ	2.50401	-0.475342	0.26528	1.82994	-0.924085	0.42855	2.73743	-0.363816	0.30079	2.01441	-0.781721	1	2.591	-0.496688	0.0101174	3.90809	0.180165	1	6.3224	1.25498	9.88879e-23	2.34462	-0.635825	0.000999715	2.94225	-0.281027	0.120494
ENSG00000124225	PMEPA1	0.619374	0.391282	0.27888	1.00647	1.10199	0.0394737	0.399351	-0.291805	0.542426	0.259589	-0.848735	1	0.386808	-0.38006	0.0996598	0.196222	-1.25049	1	0.400606	-0.321183	0.0961072	0.354555	-0.504	0.0235243	0.718435	0.806135	1.40166e-08
ENSG00000179218	CALR	2.57599	0.394222	0.284884	1.33324	-0.585626	0.821767	1.63711	-0.31031	0.440349	1.50561	-0.407097	1	2.42809	0.376973	0.0569331	2.58359	0.377191	1	2.61251	0.524952	0.000406621	1.72243	-0.241626	0.397441	1.26271	-0.796211	1.86426e-07
ENSG00000150347	ARID5B	0.384504	-0.521516	0.285134	0.239635	-1.18441	0.270501	0.213802	-1.45482	7.24556e-09	0.166137	-1.65226	1	0.354881	-0.747487	4.9903e-05	0.17987	-1.55973	1	0.191334	-1.74498	1.95915e-25	0.446241	-0.339771	0.196124	1.39438	2.20155	3.73782e-67
ENSG00000105993	DNAJB6	1.14972	0.374114	0.286998	0.806046	-0.158446	1	0.684166	-0.435613	0.202325	0.49841	-0.840978	1	0.911148	0.0251507	1	0.891175	-0.0108407	1	1.01606	0.229201	0.241036	0.758398	-0.287161	0.275485	0.955744	0.115254	0.638701
ENSG00000119335	SET	1.06638	-0.494803	0.291823	1.14589	-0.37925	1	1.50425	0.0228857	1	0.550328	-1.42546	1	1.40356	-0.0996215	0.90391	1.21821	-0.288442	1	1.87308	0.443813	0.00413423	1.05678	-0.566069	0.00473097	1.64011	0.189654	0.334483
ENSG00000100300	TSPO	0.625056	-0.49993	0.292494	0.426987	-1.03843	0.349726	0.761287	-0.220625	0.698269	0.332274	-1.37188	1	0.99424	0.240756	0.365413	0.654074	-0.414548	1	0.768127	-0.231295	0.274065	1.12991	0.455284	0.0184341	0.851251	-0.0470478	0.952198
ENSG00000166226	CCT2	0.763326	-0.496375	0.296626	0.72762	-0.554006	0.869631	0.579555	-0.954891	0.000145223	0.32189	-1.70131	1	1.36304	0.469179	0.0103731	1.3245	0.317764	1	1.73755	0.981197	3.95098e-13	0.840545	-0.395767	0.0822282	0.64418	-0.876972	1.3784e-08
ENSG00000106682	EIF4H	0.604221	-0.497772	0.296687	0.387774	-1.12591	0.284258	0.73838	-0.213073	0.726111	0.280356	-1.55864	1	0.874309	0.0668689	0.976501	0.670425	-0.327805	1	1.06988	0.453427	0.00387788	0.72289	-0.260289	0.354204	0.852017	0.0198911	1
ENSG00000143183	TMCO1	1.21981	0.36675	0.298555	0.666622	-0.528757	0.898489	0.96898	0.018552	1	0.581479	-0.714352	1	1.1551	0.350048	0.0922757	0.940231	-0.0265513	1	1.01646	0.109581	0.693882	1.00484	0.0824324	0.942206	0.665614	-0.645923	3.89412e-05
ENSG00000116285	ERRFI1	0.931902	0.374745	0.303798	0.501056	-0.542503	0.909056	0.581083	-0.36139	0.37337	0.280356	-1.34724	1	0.691342	-0.0942429	0.92072	0.539611	-0.426806	1	0.512616	-0.618048	0.000222308	0.568136	-0.417478	0.0714017	1.16396	0.947058	7.53113e-12
ENSG00000178980	SELENOW	0.82962	-0.486851	0.307076	0.653551	-0.821863	0.534008	1.12475	-0.0334017	1	0.477643	-1.25603	1	1.08429	-0.103417	0.888083	0.964758	-0.252965	1	1.20541	0.089932	0.792485	1.0324	-0.180811	0.610323	1.38902	0.364113	0.0228928
ENSG00000257727	CNPY2	1.17814	0.362447	0.308065	0.675336	-0.463213	0.998331	0.925456	-0.00424258	1	0.446493	-1.04329	1	0.97009	0.0814564	0.940515	0.825768	-0.167482	1	0.947902	0.0392221	1	0.889833	-0.071685	0.990384	0.892206	-0.0723835	0.838746
ENSG00000158373	HIST1H2BD	0.420492	-0.496631	0.311856	0.300633	-0.964796	0.423015	0.670421	0.218275	0.627022	0.311507	-0.887245	1	0.575505	-0.0354535	1	0.4415	-0.399943	1	0.314107	-1.07248	2.87048e-11	1.01597	1.00901	1.04449e-10	0.583704	-0.00999516	1
ENSG00000173207	CKS1B	0.714079	-0.488862	0.321783	0.59691	-0.736874	0.649333	0.65744	-0.649393	0.0240931	0.623013	-0.663441	1	0.630763	-0.781182	9.19224e-06	1.55342	0.654651	1	2.42237	2.01189	4.72998e-58	0.410203	-1.42317	3.78627e-14	0.612794	-0.84082	8.81712e-08
ENSG00000143252	SDHC	0.587174	-0.480199	0.32362	0.42263	-0.943121	0.428313	0.729217	-0.168488	0.857553	0.508794	-0.660454	1	1.02903	0.452419	0.0153514	0.711305	-0.183987	1	0.987763	0.375759	0.0225617	0.771648	-0.0821046	0.956873	0.595952	-0.546887	0.0007312
ENSG00000182670	TTC3	1.01145	0.35744	0.324798	0.853973	0.098205	1	0.80252	0.00648365	1	0.539945	-0.557499	1	0.782212	-0.0394523	1	0.596842	-0.417633	1	0.675649	-0.301956	0.112674	0.762108	-0.0816374	0.956873	0.931247	0.289937	0.0929512
ENSG00000170860	LSM3	0.498151	-0.482683	0.330407	0.387774	-0.830799	0.540769	0.666603	-0.0517089	1	0.46726	-0.546149	1	0.658597	-0.0799982	0.964961	0.932055	0.443303	1	1.03321	0.796783	1.85378e-08	0.539517	-0.409602	0.0729105	0.565332	-0.355866	0.044628
ENSG00000110321	EIF4G2	1.39028	0.348971	0.331423	0.736334	-0.592213	0.812899	0.977379	-0.197007	0.764041	0.581479	-0.920537	1	0.980732	-0.213248	0.49494	1.21821	0.140906	1	1.13844	0.0557793	0.932523	0.828355	-0.482323	0.0211782	1.43917	0.512683	0.000511308
ENSG00000146278	PNRC1	0.511409	-0.474879	0.333637	0.527198	-0.416791	1	0.574974	-0.321877	0.458571	0.218055	-1.64487	1	0.639768	-0.169397	0.654343	0.269805	-1.35965	1	0.300156	-1.43536	3.46959e-19	1.16807	0.927845	3.9164e-09	0.969523	0.629482	1.47624e-05
ENSG00000187514	PTMA	6.78659	-0.425616	0.333955	6.65751	-0.447189	0.886307	9.3103	0.0547948	1	7.10235	-0.356391	1	8.99318	-0.00121887	1	13.9726	0.632675	1	13.4472	0.787663	5.69557e-09	7.26228	-0.361927	0.109746	6.31357	-0.629594	3.85019e-05
ENSG00000197451	HNRNPAB	0.475421	-0.47636	0.334825	0.714549	0.132069	1	0.538322	-0.312475	0.484902	0.384191	-0.749633	1	0.576323	-0.227331	0.46493	0.555963	-0.228091	1	1.01288	0.8629	7.76335e-10	0.282478	-1.3591	6.24543e-13	0.755179	0.271965	0.12923
ENSG00000152795	HNRNPDL	1.76342	0.366282	0.336629	1.15896	-0.262318	1	1.23929	-0.17922	0.812855	0.571095	-1.27371	1	1.51735	0.168523	0.626759	1.24274	-0.159931	1	1.87308	0.580919	6.53637e-05	1.20146	-0.241069	0.399161	0.977178	-0.619623	7.18907e-05
ENSG00000113732	ATP6V0E1	1.17435	-0.461817	0.337386	0.55334	-1.5428	0.076411	1.4737	-0.13023	0.947484	0.768383	-1.05722	1	1.90825	0.332426	0.116129	1.36538	-0.231434	1	1.57452	-0.0262135	1	1.81782	0.225186	0.399395	1.44873	-0.178632	0.41239
ENSG00000164611	PTTG1	0.460269	-0.496448	0.341705	0.492342	-0.383597	1	0.390188	-0.786508	0.00618575	0.488027	-0.383429	1	0.296348	-1.3053	1.49885e-13	1.00564	0.655599	1	1.90697	2.67569	4.74864e-98	0.162173	-2.17456	2.83999e-26	0.262571	-1.51432	8.24038e-20
ENSG00000104872	PIH1D1	0.587174	-0.466166	0.344165	0.453129	-0.828787	0.533769	0.643696	-0.352132	0.37337	0.425726	-0.899581	1	0.944303	0.304352	0.185232	0.833944	0.0591039	1	1.10376	0.616104	2.86057e-05	0.779597	-0.0485631	1	0.561504	-0.632912	7.07843e-05
ENSG00000089685	BIRC5	0.238658	-0.525789	0.344844	0.243992	-0.471231	1	0.207693	-0.779631	0.013056	0.238822	-0.470314	1	0.113382	-1.81654	3.31637e-21	0.776712	1.21112	1	1.11452	3.09355	7.80167e-119	0.0344486	-3.5146	4.51362e-44	0.110999	-1.86889	9.00097e-25
ENSG00000100632	ERH	2.08163	-0.419585	0.349103	1.45088	-0.938	0.41053	2.55799	-0.117718	0.977846	1.7652	-0.650331	1	2.92255	0.111366	0.816643	3.55652	0.367039	1	4.34648	0.907702	1.03089e-11	1.87718	-0.636391	0.000965863	2.03091	-0.541773	0.000571064
ENSG00000164919	COX6C	1.13836	-0.453052	0.356368	0.85833	-0.854126	0.500292	1.77608	0.234292	0.584099	0.924136	-0.73946	1	1.59389	0.0638046	0.983644	2.22385	0.531288	1	2.09391	0.592584	4.44231e-05	1.29898	-0.287377	0.267062	1.14138	-0.534355	0.000791784
ENSG00000099622	CIRBP	1.6081	-0.447432	0.358413	1.21996	-0.841181	0.500292	1.98683	-0.139298	0.916359	0.976054	-1.15553	1	2.25822	0.0768917	0.954949	1.68424	-0.370416	1	1.76267	-0.36797	0.0340141	3.07069	0.624154	0.000220058	2.16181	-0.0030525	1
ENSG00000221869	CEBPD	0.697032	-0.457722	0.358697	0.527198	-0.851084	0.512256	0.762814	-0.345383	0.371451	0.218055	-2.0746	1	1.29959	0.606497	0.000271568	0.245278	-1.92358	1	0.487105	-1.13626	6.25295e-13	1.47705	0.805998	7.63444e-07	0.912492	-0.0671725	0.865241
ENSG00000136521	NDUFB5	0.742491	-0.44956	0.36549	0.540269	-0.899579	0.462133	0.859025	-0.24817	0.617399	0.519178	-0.941216	1	1.14405	0.245248	0.345368	0.825768	-0.27984	1	1.0639	0.110153	0.692434	1.23697	0.369384	0.0771054	0.832496	-0.336175	0.0563513
ENSG00000006327	TNFRSF12A	1.0929	-0.451699	0.365841	0.601267	-1.30882	0.180326	0.639878	-1.30477	5.37656e-08	0.581479	-1.34087	1	1.32825	-0.190272	0.590758	0.866647	-0.773032	1	1.51074	0.0421266	0.997257	0.692681	-1.23119	1.66036e-11	2.78341	1.33611	2.17458e-25
ENSG00000143761	ARF1	0.738703	-0.441875	0.377538	0.522841	-0.932053	0.432868	0.74907	-0.448832	0.162621	0.436109	-1.17352	1	1.15019	0.274843	0.253924	0.964758	-0.0404032	1	1.09459	0.182756	0.399301	0.975159	-0.0296503	1	0.994402	0.00418575	1
ENSG00000173486	FKBP2	1.01145	-0.440053	0.37861	1.32453	-0.036014	1	1.3439	-0.0147619	1	0.706081	-0.940938	1	1.40192	0.0608608	0.996832	1.42261	0.0665135	1	1.36684	0.0145575	1	1.39331	0.0466441	1	1.37486	0.0256183	1
ENSG00000127922	SEM1	0.65915	-0.446188	0.378909	0.540269	-0.723024	0.659408	0.96898	0.142296	0.879672	0.550328	-0.682968	1	0.832967	-0.115781	0.841876	1.16916	0.399725	1	1.10336	0.41129	0.0104584	0.71176	-0.372952	0.113065	0.896034	0.0164998	1
ENSG00000100387	RBX1	0.65915	-0.443466	0.383355	0.692764	-0.359298	1	0.857498	-0.0537642	1	0.446493	-0.977171	1	0.97623	0.177965	0.606235	1.25092	0.500662	1	1.23849	0.646992	8.89233e-06	0.657172	-0.501264	0.017532	0.706952	-0.407649	0.0164224
ENSG00000126067	PSMB2	0.632632	-0.438597	0.386899	0.42263	-1.01083	0.375201	0.568865	-0.633925	0.0263158	0.332274	-1.32976	1	1.05482	0.40998	0.0360164	1.02199	0.271791	1	1.37721	0.967145	1.26839e-12	0.72024	-0.276702	0.306787	0.471174	-1.02032	4.01337e-11
ENSG00000134825	TMEM258	1.62136	-0.429006	0.388488	0.923685	-1.23877	0.201014	2.33807	0.131656	0.898696	1.18372	-0.872751	1	2.10923	-0.0402206	1	2.01945	-0.101326	1	2.25974	0.0864031	0.80324	2.22591	0.0545396	1	2.21769	0.0521991	0.901731
ENSG00000107372	ZFAND5	0.416704	-0.445931	0.389326	0.440058	-0.351888	1	0.332156	-0.829516	0.0021158	0.134986	-1.9755	1	0.397041	-0.608439	0.00155355	0.277981	-0.993882	1	0.309722	-1.02522	2.08035e-10	0.443591	-0.398273	0.0958355	1.22941	1.72732	2.36547e-41
ENSG00000196923	PDLIM7	0.564445	-0.434729	0.396973	0.601267	-0.33031	1	0.62537	-0.302032	0.494554	0.436109	-0.777911	1	0.914013	0.357773	0.0892216	0.776712	0.044564	1	1.05074	0.639064	1.40103e-05	0.491289	-0.71269	0.000282884	0.640735	-0.297802	0.108023
ENSG00000167397	VKORC1	1.05881	-0.425936	0.396973	0.396488	-1.83721	0.0223381	1.2935	-0.134932	0.931761	0.602246	-1.22017	1	1.46332	0.0730723	0.964961	0.98111	-0.523415	1	1.47766	0.0917242	0.783782	1.74734	0.381995	0.0598348	1.30176	-0.141504	0.544969
ENSG00000013275	PSMC4	0.76522	-0.43119	0.396973	0.823474	-0.313487	1	0.722344	-0.54987	0.0587862	0.612629	-0.731413	1	1.4359	0.656021	3.60056e-05	1.33267	0.386976	1	1.46211	0.699416	9.05352e-07	0.912092	-0.190786	0.575047	0.504473	-1.21073	2.48922e-15
ENSG00000131747	TOP2A	0.473527	0.347073	0.40119	0.806046	1.12862	0.0593505	0.246636	-0.672537	0.0424728	0.311507	-0.247196	1	0.111335	-2.00246	5.36404e-25	0.768536	1.04467	1	1.09898	2.59817	3.98577e-84	0.0535277	-3.02453	1.01194e-36	0.160375	-1.45239	3.12595e-16
ENSG00000159199	ATP5MC1	0.539821	-0.433036	0.401533	0.344204	-1.07067	0.334435	0.690274	-0.0709747	1	0.415342	-0.780872	1	0.745373	0.0599724	1	0.850296	0.241902	1	1.02922	0.690464	2.01385e-06	0.531568	-0.510858	0.0161537	0.631166	-0.243266	0.220577
ENSG00000179344	HLA-DQB1	0.75575	0.31953	0.405796	0.257063	-1.25171	0.238913	0.568865	-0.119196	1	0.342657	-0.815528	1	0.620939	0.0247041	1	0.384268	-0.660122	1	0.345996	-0.984705	1.94086e-09	1.31646	1.46166	4.13397e-23	0.397684	-0.760878	2.4864e-06
ENSG00000110958	PTGES3	1.13836	-0.424774	0.405977	0.897543	-0.761622	0.607145	1.12399	-0.471869	0.128942	1.11104	-0.447488	1	1.61723	0.125651	0.796773	2.66535	0.823898	1	2.33308	0.858393	3.33122e-10	1.34614	-0.195844	0.550879	1.02196	-0.691154	8.94797e-06
ENSG00000104131	EIF3J	0.45648	-0.43531	0.408752	1.00647	0.73791	0.283774	0.635297	0.0631806	1	0.477643	-0.342546	1	0.609478	-0.00520273	1	0.899351	0.565371	1	0.82473	0.575859	0.00014223	0.413383	-0.650251	0.00171268	0.527056	-0.2694	0.16039
ENSG00000138668	HNRNPD	0.473527	-0.427282	0.412732	0.4662	-0.436314	1	0.529159	-0.28112	0.556709	0.259589	-1.24602	1	0.676607	0.12955	0.798042	0.408796	-0.614058	1	1.04277	1.0075	2.42404e-13	0.458961	-0.531	0.0130349	0.437108	-0.64974	5.66992e-05
ENSG00000120963	ZNF706	0.69135	-0.420868	0.413179	0.383417	-1.26263	0.203917	0.800993	-0.21541	0.716965	0.290739	-1.62762	1	0.864076	-0.104935	0.887295	0.752185	-0.282721	1	1.07665	0.304101	0.0850567	0.665122	-0.534655	0.00976515	1.17085	0.474376	0.00182975
ENSG00000138085	ATRAID	0.681879	-0.418874	0.418416	0.270134	-1.7427	0.0383269	0.720054	-0.360738	0.328822	0.415342	-1.10458	1	1.0454	0.274358	0.257936	0.694953	-0.374615	1	0.888509	-0.0275827	1	1.12355	0.386248	0.0611224	0.839768	-0.131309	0.596832
ENSG00000102317	RBM3	0.73302	-0.415988	0.420273	0.592553	-0.714322	0.657547	1.0293	0.100705	0.998839	0.373808	-1.35484	1	1.07283	0.190682	0.546413	0.784888	-0.301629	1	1.24128	0.474592	0.00206342	0.776417	-0.370998	0.112159	0.824458	-0.290745	0.11312
ENSG00000161960	EIF4A1	2.14981	0.320586	0.42544	1.63823	-0.0902699	1	1.37749	-0.373745	0.281757	0.913752	-0.932683	1	2.20583	0.448241	0.0137447	1.84776	0.0830432	1	2.05844	0.31683	0.0608026	1.69434	-0.0449833	1	1.1609	-0.714307	3.33371e-06
ENSG00000137409	MTCH1	0.969784	-0.409961	0.426477	0.657908	-0.964278	0.402058	0.969744	-0.436585	0.176502	0.446493	-1.5024	1	1.37573	0.140917	0.731403	0.858472	-0.572816	1	1.2935	0.0274514	1	1.16489	-0.153071	0.704418	1.5582	0.385164	0.0141925
ENSG00000150991	UBC	2.16497	-0.37599	0.428262	2.54885	-0.130286	1	1.54548	-0.924504	0.000138811	2.03518	-0.459548	1	3.43829	0.400421	0.0360186	4.26783	0.618734	1	2.83175	0.0350001	1	3.71514	0.515299	0.00410835	2.15148	-0.459174	0.00457431
ENSG00000145833	DDX46	0.909172	0.301031	0.432386	1.25046	0.763978	0.245174	0.962108	0.421017	0.142739	0.560712	-0.402889	1	0.677426	-0.17276	0.642782	0.964758	0.376304	1	0.987365	0.537805	0.000365181	0.493939	-0.684064	0.00047527	0.570308	-0.480656	0.00352196
ENSG00000163468	CCT3	0.778479	-0.410949	0.4359	0.618695	-0.734445	0.641324	0.701728	-0.600727	0.0338677	0.508794	-1.00085	1	1.28649	0.429682	0.0238584	1.28362	0.327233	1	1.59804	0.880324	1.61062e-10	0.824115	-0.366134	0.121164	0.625425	-0.86345	2.50254e-08
ENSG00000180573	HIST1H2AC	0.670515	-0.40663	0.444437	0.540269	-0.709233	0.671723	0.900258	0.0375154	1	0.415342	-1.06843	1	0.984416	0.207925	0.482277	0.662249	-0.407588	1	0.475147	-1.05811	1.405e-11	1.37158	0.803773	6.48032e-07	0.904454	0.0515649	0.914069
ENSG00000112514	CUTA	1.12889	-0.398824	0.449152	0.832188	-0.833876	0.518584	1.36375	-0.123634	0.968109	0.633397	-1.21471	1	1.67248	0.236713	0.365442	1.46349	-0.0120532	1	1.53346	0.0754253	0.85498	1.75211	0.304684	0.177642	1.23401	-0.319679	0.069829
ENSG00000163882	POLR2H	0.767114	-0.399816	0.450527	0.527198	-0.933882	0.429281	0.943782	-0.0961695	1	0.363424	-1.44446	1	1.0892	0.154431	0.672056	0.932055	-0.104052	1	1.24885	0.418352	0.00823103	1.16542	0.26432	0.284028	0.708866	-0.614466	0.000102389
ENSG00000105401	CDC37	1.47172	0.286859	0.451301	1.16332	-0.0679356	1	1.02548	-0.276051	0.525377	0.892985	-0.448718	1	1.39824	0.256807	0.300606	1.29997	0.0927816	1	1.44617	0.323599	0.0565871	1.06526	-0.227036	0.452478	0.997081	-0.361168	0.0356864
ENSG00000169564	PCBP1	0.840984	-0.396396	0.455045	1.2766	0.224352	0.999894	0.933855	-0.256487	0.588247	0.425726	-1.35079	1	1.08183	-0.0226011	1	0.882999	-0.312279	1	1.19345	0.159233	0.478338	1.02657	-0.110808	0.864022	1.21449	0.194527	0.320055
ENSG00000241343	RPL36A	2.13845	-0.357961	0.455045	2.02601	-0.430579	1	3.73619	0.532164	0.0267731	1.95211	-0.484349	1	2.44405	-0.186725	0.583896	3.01691	0.148151	1	2.184	-0.386413	0.0234289	3.13694	0.25413	0.2947	2.83508	0.0832754	0.765534
ENSG00000171223	JUNB	3.17832	0.30251	0.460726	2.44428	-0.0950687	1	2.15482	-0.302817	0.458641	1.16296	-1.16991	1	3.28111	0.437465	0.017129	1.65971	-0.658256	1	1.68932	-0.754124	1.24439e-06	4.0909	0.820468	1.60079e-07	1.98268	-0.486855	0.00241207
ENSG00000188229	TUBB4B	1.10616	-0.391062	0.467519	0.971613	-0.571503	0.846163	0.678821	-1.17169	1.16538e-06	0.924136	-0.637728	1	1.41952	-0.0196865	1	1.5943	0.149369	1	2.644	1.25681	5.01782e-22	1.20888	-0.290214	0.267391	0.948854	-0.730117	2.82015e-06
ENSG00000106399	RPA3	0.416704	-0.399982	0.472598	0.248349	-1.13128	0.310343	0.491744	-0.165511	0.897626	0.519178	-0.0575644	1	0.496915	-0.166513	0.679376	0.891175	0.71992	1	1.04596	1.35416	3.13116e-24	0.354555	-0.713029	0.000487317	0.310799	-0.977177	1.19031e-09
ENSG00000125991	ERGIC3	1.50013	-0.37701	0.484986	0.819117	-1.24915	0.197432	1.58519	-0.313748	0.428584	1.25641	-0.624092	1	2.24635	0.285327	0.211925	1.55342	-0.317887	1	1.61558	-0.316386	0.0832994	2.47341	0.440417	0.0202543	1.92948	0.00228929	1
ENSG00000147669	POLR2K	0.774691	0.27723	0.490377	0.348561	-0.890944	0.496637	0.574974	-0.186219	0.844121	0.508794	-0.332027	1	0.660234	0.0410293	1	1.01381	0.659425	1	0.87376	0.582128	0.000112518	0.47486	-0.513791	0.0187661	0.55959	-0.260066	0.180486
ENSG00000166681	BEX3	1.19518	-0.37178	0.499187	0.897543	-0.780844	0.574947	1.69514	0.166847	0.795343	0.8203	-0.901822	1	1.5591	0.0339078	1	1.38173	-0.151998	1	1.88903	0.398613	0.0117347	1.33077	-0.237267	0.412004	1.37678	-0.193463	0.353158
ENSG00000113811	SELENOK	0.670515	-0.374152	0.503859	0.492342	-0.811979	0.545993	0.711654	-0.30526	0.47169	0.290739	-1.53825	1	0.853843	-0.014839	1	0.686777	-0.323714	1	0.901663	0.0855349	0.808601	0.792317	-0.141378	0.765701	1.05258	0.385059	0.0158715
ENSG00000139644	TMBIM6	2.52485	0.283659	0.507911	1.00211	-1.07689	0.308533	1.39582	-0.643286	0.0164974	1.38101	-0.607431	1	2.70233	0.48388	0.00572033	1.5943	-0.400061	1	2.52442	0.353974	0.0293347	2.45592	0.279659	0.230366	1.25123	-0.898918	2.63505e-09
ENSG00000160789	LMNA	4.02119	0.281863	0.509022	4.23065	0.346085	0.877294	2.54806	-0.431162	0.176324	1.69252	-0.990528	1	4.04409	0.360558	0.071833	3.40118	0.0202988	1	3.84064	0.26386	0.140058	2.77761	-0.309869	0.207098	2.82513	-0.301617	0.0881065
ENSG00000120265	PCMT1	0.926219	0.263327	0.510154	0.418273	-0.901304	0.466751	0.522287	-0.633785	0.0270567	0.404958	-0.927489	1	0.986053	0.445151	0.0181788	0.833944	0.102187	1	1.14801	0.75888	8.58199e-08	0.680491	-0.228685	0.459069	0.44285	-0.981648	2.25242e-10
ENSG00000105438	KDELR1	0.76522	-0.368906	0.510358	0.426987	-1.20444	0.236178	0.711654	-0.507857	0.0941202	0.394575	-1.29511	1	1.23083	0.431723	0.022483	0.833944	-0.230839	1	0.963049	-0.0294992	1	1.25658	0.44107	0.0229149	0.811062	-0.340003	0.0533298
ENSG00000175063	UBE2C	0.359881	-0.415541	0.515469	0.30499	-0.638756	0.86839	0.180968	-1.49886	5.83816e-08	0.436109	-0.108676	1	0.11461	-2.31265	9.58792e-32	0.850296	0.850603	1	1.62953	3.32453	2.22508e-136	0.0598875	-3.20249	9.76477e-41	0.177599	-1.65842	1.36695e-20
ENSG00000173436	MINOS1	0.600433	-0.367912	0.517225	0.461843	-0.737731	0.63982	0.722344	-0.0985898	1	0.446493	-0.76907	1	0.786305	0.0433651	1	1.04652	0.451542	1	1.06788	0.637592	1.31936e-05	0.537397	-0.594995	0.00326066	0.711545	-0.139821	0.564096
ENSG00000080824	HSP90AA1	5.60846	-0.326378	0.519473	5.07156	-0.469006	0.860784	4.97394	-0.535866	0.0594416	4.74528	-0.567668	1	7.94082	0.244746	0.323615	9.60671	0.460694	1	11.8866	1.08069	7.48352e-17	5.28017	-0.463792	0.024918	3.90986	-1.00238	1.88166e-11
ENSG00000163453	IGFBP7	3.56661	0.279817	0.52075	1.2461	-1.26709	0.198803	2.59158	-0.216039	0.706964	1.85866	-0.683747	1	3.7547	0.446744	0.0153701	3.27037	0.136188	1	4.7419	0.93553	4.17898e-12	1.8475	-0.781888	3.46515e-05	1.55897	-1.1098	3.15173e-13
ENSG00000130522	JUND	0.407233	0.276606	0.525704	1.06311	1.70565	5.03891e-05	0.484872	0.591252	0.0187548	0.228438	-0.529537	1	0.221852	-0.741256	0.000131276	0.318861	-0.0699003	1	0.21565	-0.792782	4.27139e-06	0.269759	-0.389065	0.132275	0.476915	0.663908	8.61393e-06
ENSG00000118363	SPCS2	0.964102	0.255362	0.529896	0.409559	-0.997605	0.389969	0.615444	-0.447776	0.187534	0.581479	-0.479485	1	0.926702	0.238767	0.372221	0.80124	-0.021549	1	1.1221	0.617678	2.63405e-05	0.825175	0.0219582	1	0.52208	-0.782895	5.41211e-07
ENSG00000092199	HNRNPC	1.55128	-0.35413	0.532557	1.29403	-0.611771	0.777961	1.8532	-0.0929692	1	0.976054	-1.01305	1	2.10636	0.130126	0.771234	1.83141	-0.105838	1	2.58301	0.525987	0.000368104	1.68957	-0.254002	0.354372	1.66729	-0.29595	0.0968025
ENSG00000143977	SNRPG	0.926219	-0.357644	0.538707	0.714549	-0.726593	0.64468	1.21027	0.0475864	1	0.809917	-0.537346	1	1.07815	-0.155439	0.706513	1.73329	0.562829	1	2.03253	1.10885	4.95995e-17	0.625374	-1.03353	1.61019e-08	0.900627	-0.477325	0.00350194
ENSG00000115053	NCL	1.00767	-0.355682	0.545663	1.3681	0.100118	1	1.43476	0.190652	0.730996	0.976054	-0.389843	1	1.21568	-0.0887835	0.934296	1.92952	0.59795	1	1.85156	0.724389	2.86022e-07	0.919511	-0.548738	0.00684511	0.987513	-0.461208	0.00500944
ENSG00000196419	XRCC6	0.545503	-0.360248	0.549554	0.592553	-0.228586	1	0.55283	-0.364347	0.360745	0.446493	-0.62297	1	0.897231	0.48523	0.00853993	0.891175	0.365834	1	1.04317	0.799107	2.01035e-08	0.630144	-0.164808	0.676495	0.325726	-1.29495	3.7316e-16
ENSG00000255302	EID1	1.36944	-0.34539	0.55602	1.05004	-0.725429	0.636235	1.44774	-0.279522	0.506334	0.737232	-1.22573	1	2.22548	0.484655	0.00577399	1.44714	-0.257228	1	1.69969	-0.0245062	1	2.02345	0.281184	0.228368	1.37371	-0.407731	0.013906
ENSG00000113387	SUB1	1.19518	-0.344893	0.558549	0.962899	-0.652436	0.734837	1.49661	-0.0072632	1	0.861835	-0.805055	1	1.58694	0.0995328	0.876212	1.99492	0.407638	1	2.01499	0.562838	0.000127104	1.22796	-0.34141	0.152676	1.24511	-0.340852	0.0493609
ENSG00000125148	MT2A	7.15973	-0.310173	0.558549	5.21098	-0.77038	0.480726	8.17944	-0.116626	0.982906	5.03602	-0.81994	1	8.88226	0.0193539	1	9.99097	0.176935	1	11.9616	0.593794	3.46552e-05	6.41061	-0.528231	0.00841258	8.39386	-0.0846801	0.779305
ENSG00000117519	CNN3	0.642103	-0.351108	0.561384	0.42263	-0.947103	0.438567	0.668894	-0.310533	0.484902	0.446493	-0.849754	1	0.862029	0.110146	0.841876	1.03017	0.347259	1	0.915216	0.223661	0.268646	0.71865	-0.207097	0.522769	0.876513	0.143816	0.518397
ENSG00000146731	CCT6A	1.17245	-0.342729	0.561384	0.832188	-0.834298	0.516045	1.04992	-0.538924	0.0631288	0.664547	-1.14671	1	1.70932	0.277464	0.239196	1.61883	0.1339	1	2.29721	0.879831	8.8802e-11	1.04035	-0.57993	0.00356927	1.12224	-0.486774	0.00261326
ENSG00000164104	HMGB2	0.676197	0.252245	0.56196	0.736334	0.372039	0.782923	0.460437	-0.349669	0.42548	0.488027	-0.218119	1	0.182966	-1.88204	9.32278e-26	1.1528	1.02219	1	1.65305	2.56375	2.31631e-91	0.128785	-2.34841	1.6053e-29	0.218937	-1.62132	2.61327e-22
ENSG00000119655	NPC2	1.56832	-0.341107	0.562602	0.766833	-1.37421	0.137759	2.00592	0.031698	1	0.924136	-1.09457	1	2.14279	0.157927	0.64683	1.36538	-0.534117	1	1.48683	-0.496219	0.00253107	2.6589	0.535432	0.00265504	1.99531	0.0267509	1
ENSG00000118418	HMGN3	1.7047	0.235315	0.564656	0.967256	-0.602062	0.797248	1.51799	0.0646021	1	0.841068	-0.796535	1	1.19726	-0.35133	0.120007	1.77417	0.280741	1	1.83761	0.438658	0.00457368	1.00007	-0.628839	0.00127116	1.64203	0.22358	0.22551
ENSG00000198898	CAPZA2	0.975466	0.23434	0.580394	0.42263	-0.989452	0.399811	0.539086	-0.694692	0.0128327	0.560712	-0.568311	1	0.943484	0.224501	0.424429	1.3572	0.705772	1	0.941126	0.221472	0.26833	0.832065	-0.00761141	1	0.779293	-0.128569	0.60968
ENSG00000100442	FKBP3	0.596644	-0.34005	0.580883	0.431344	-0.800094	0.569029	0.691038	-0.129709	0.959384	0.488027	-0.606729	1	0.875946	0.291649	0.214247	0.833944	0.158994	1	1.0647	0.682857	2.3656e-06	0.622724	-0.31181	0.222368	0.511746	-0.674302	2.14494e-05
ENSG00000169429	CXCL8	1.19518	0.247553	0.598327	0.50977	-1.00168	0.500292	0.345137	-1.66889	1.32117e-09	0.550328	-0.876378	1	1.15142	0.233909	0.47172	0.645898	-0.651088	1	0.418942	-1.48938	4.38651e-17	0.48228	-1.21078	5.81062e-09	2.22229	1.73116	4.22881e-35
ENSG00000112081	SRSF3	1.9945	0.246191	0.601039	1.28532	-0.406762	1	1.44698	-0.25406	0.588286	1.01759	-0.74043	1	1.82066	0.13222	0.762445	2.14209	0.336221	1	2.77873	0.989301	8.88781e-14	0.968799	-0.919986	4.51365e-07	1.16167	-0.668762	1.5261e-05
ENSG00000182636	NDN	0.96789	0.225287	0.601039	0.357275	-1.22868	0.225966	0.629188	-0.450296	0.17961	0.207671	-1.95972	1	1.15306	0.619424	0.000155877	0.637722	-0.384584	1	0.854626	0.0444104	0.987669	0.989998	0.29938	0.200907	0.554232	-0.722026	4.46608e-06
ENSG00000074842	MYDGF	1.26337	0.221255	0.605237	0.4662	-1.23642	0.217697	0.909421	-0.292969	0.484902	0.550328	-0.981676	1	1.21855	0.203718	0.494426	1.21821	0.158235	1	1.5227	0.644173	8.40277e-06	0.870223	-0.381571	0.0972134	0.843596	-0.462338	0.0050056
ENSG00000171530	TBCA	0.948949	-0.321003	0.609711	0.710192	-0.735046	0.628611	1.26372	0.118667	0.939778	0.872218	-0.430683	1	1.1154	-0.0941236	0.910206	1.53707	0.388239	1	1.42464	0.363747	0.0256444	1.12726	-0.0709677	0.991023	1.06138	-0.185995	0.383076
ENSG00000089327	FXYD5	1.26905	-0.319693	0.610387	0.867044	-0.867612	0.486851	1.37749	-0.210144	0.724514	0.976054	-0.68904	1	1.75844	0.21061	0.46083	1.5616	-0.0111934	1	1.63232	0.0726579	0.869613	2.10083	0.517449	0.00422122	1.18808	-0.498358	0.00199358
ENSG00000100664	EIF5	1.75773	0.242761	0.611092	1.39424	-0.10594	1	1.17744	-0.384329	0.267491	0.737232	-1.02226	1	1.4359	-0.0752094	0.964961	1.27544	-0.235457	1	2.17882	0.732399	1.54968e-07	0.988938	-0.688538	0.000331339	1.41964	-0.0973999	0.730323
ENSG00000142227	EMP3	1.34861	-0.318323	0.612192	0.788618	-1.0922	0.298843	1.46378	-0.208664	0.728511	0.706081	-1.239	1	1.96883	0.311531	0.156368	1.36538	-0.292776	1	2.09192	0.432299	0.00539141	1.78549	0.119777	0.788705	1.17889	-0.614805	8.53811e-05
ENSG00000132963	POMP	1.69333	-0.316348	0.617919	1.13718	-0.890645	0.459417	1.85091	-0.195021	0.765479	1.32909	-0.659869	1	2.27378	0.156541	0.651288	3.02509	0.533651	1	2.92502	0.652133	4.27139e-06	1.60159	-0.446088	0.0351066	1.72968	-0.341272	0.0477226
ENSG00000180879	SSR4	1.53233	-0.31392	0.621273	1.08925	-0.80528	0.543273	2.06777	0.148989	0.857611	0.944903	-1.00284	1	2.06666	0.167596	0.626759	1.93769	0.0330837	1	1.63431	-0.259087	0.184106	2.56509	0.545463	0.00202803	1.55514	-0.349993	0.0411256
ENSG00000132780	NASP	0.931902	0.21396	0.631242	0.997755	0.308669	0.86839	0.654386	-0.340298	0.412635	0.539945	-0.575322	1	0.855071	0.100987	0.877522	1.0874	0.430351	1	1.51991	1.30234	2.44138e-23	0.48175	-0.855363	5.89695e-06	0.35405	-1.40722	9.52085e-20
ENSG00000185201	IFITM2	1.14215	-0.31083	0.632323	0.779904	-0.85922	0.496534	1.87382	0.477773	0.0654711	1.0072	-0.482739	1	1.61477	0.259539	0.288734	1.38173	-0.0266215	1	0.889306	-0.795849	3.41287e-07	1.82577	0.464018	0.0134027	1.28491	-0.162705	0.450618
ENSG00000114902	SPCS1	2.07784	0.232228	0.634371	0.784261	-1.19769	0.22742	1.52639	-0.24874	0.603091	0.913752	-0.967329	1	2.03187	0.244095	0.333455	1.86411	0.0609586	1	2.2426	0.437403	0.00445978	1.58887	-0.194607	0.547062	1.42615	-0.400899	0.0156301
ENSG00000135919	SERPINE2	2.64039	0.239667	0.634838	1.01518	-1.16523	0.28023	1.01479	-1.24623	2.5269e-07	0.986437	-1.19734	1	2.05725	-0.16316	0.688753	1.47984	-0.614711	1	0.902061	-1.53757	8.61704e-22	3.12793	0.585241	0.00120814	3.83101	1.08946	5.02056e-16
ENSG00000129084	PSMA1	0.950843	0.210623	0.638685	0.544626	-0.608196	0.800143	0.629952	-0.435623	0.205803	0.602246	-0.452016	1	0.950442	0.257177	0.309159	1.16916	0.503105	1	1.15558	0.646043	9.24312e-06	0.796027	-0.0663638	1	0.511746	-0.842528	6.06664e-08
ENSG00000204220	PFDN6	0.661044	-0.3107	0.643125	0.801689	-0.0199935	1	0.92622	0.212598	0.66618	0.46726	-0.788206	1	1.02658	0.438485	0.0203547	1.13645	0.486938	1	1.09579	0.572601	0.000119917	0.671482	-0.3239	0.194379	0.418736	-1.14505	9.99298e-14
ENSG00000135404	CD63	2.93776	-0.270959	0.644633	1.29403	-1.4604	0.0987739	2.58471	-0.490569	0.100165	1.7029	-1.05706	1	4.47346	0.4557	0.0110114	2.45278	-0.5299	1	3.23793	-0.148519	0.552347	4.35218	0.375904	0.06125	3.1677	-0.189796	0.360146
ENSG00000169715	MT1E	0.731126	-0.310193	0.653945	0.623052	-0.534346	0.909278	0.831536	-0.126242	0.968109	0.446493	-0.997767	1	0.854661	-0.0918857	0.929027	1.13645	0.340403	1	1.04078	0.273993	0.141383	0.604175	-0.661137	0.00100803	1.11574	0.414246	0.00932553
ENSG00000177697	CD151	1.40543	0.197261	0.664109	0.779904	-0.669883	0.710036	0.983488	-0.362717	0.314535	0.539945	-1.18571	1	1.43835	0.286238	0.215987	1.21004	-0.0297475	1	1.33775	0.150792	0.513411	1.3684	0.18041	0.560426	1.00053	-0.377636	0.0263998
ENSG00000144381	HSPD1	0.876973	-0.298397	0.667224	0.605624	-0.829058	0.532397	0.724635	-0.618739	0.0265715	0.49841	-1.0933	1	1.23369	0.265019	0.281744	1.26727	0.244867	1	1.78738	1.03089	1.65798e-14	0.896192	-0.299362	0.247845	0.617004	-0.958494	4.86658e-10
ENSG00000154277	UCHL1	1.00198	-0.296084	0.667594	1.00647	-0.282612	1	0.930038	-0.433832	0.181309	0.747616	-0.706096	1	1.44572	0.316691	0.1491	1.5943	0.38638	1	1.72281	0.669097	2.76813e-06	1.12938	-0.131776	0.788271	0.799579	-0.745139	1.46866e-06
ENSG00000151366	NDUFC2	0.869396	0.198089	0.672296	0.278848	-1.4544	0.121423	0.631479	-0.303368	0.488161	0.425726	-0.827312	1	0.863666	0.229607	0.408062	0.907527	0.254179	1	1.05393	0.623646	2.2478e-05	0.604705	-0.391343	0.0903513	0.596718	-0.441761	0.00854938
ENSG00000092621	PHGDH	0.61748	0.204065	0.672641	0.483628	-0.156205	1	0.352773	-0.674547	0.0211748	0.269972	-0.967357	1	0.520246	-0.0680189	0.998516	0.670425	0.320726	1	1.0623	1.41485	2.39851e-26	0.285658	-1.04224	8.60228e-08	0.328788	-0.868729	8.42531e-08
ENSG00000123562	MORF4L2	1.47741	0.192115	0.675805	0.980327	-0.414937	1	1.10948	-0.255951	0.586449	0.913752	-0.5116	1	1.46455	0.219506	0.429829	2.25655	0.799471	1	1.59764	0.388811	0.0150147	1.21577	-0.115532	0.840509	0.981771	-0.503748	0.00175884
ENSG00000051523	CYBA	1.47551	0.190167	0.678298	0.962899	-0.441084	1	1.17591	-0.162998	0.862128	0.602246	-1.10754	1	1.76213	0.57893	0.000452455	0.98111	-0.410343	1	1.54383	0.322199	0.0578881	1.27672	-0.0321486	1	0.750969	-0.957117	3.40433e-10
ENSG00000166165	CKB	0.587174	-0.296359	0.681965	0.453129	-0.662962	0.740868	0.482581	-0.625824	0.033078	0.404958	-0.805671	1	0.723679	0.0197729	1	0.752185	0.0758125	1	1.02005	0.687645	2.65998e-06	0.686321	-0.0720561	0.994103	0.613942	-0.279133	0.144461
ENSG00000087074	PPP1R15A	1.13268	0.191569	0.682607	0.910614	-0.13404	1	0.479527	-1.14735	2.85654e-06	0.353041	-1.47992	1	0.602929	-0.869395	3.75726e-07	0.539611	-0.884072	1	0.491889	-1.20635	1.7495e-14	0.759458	-0.458339	0.0348141	2.31109	1.89326	1.70104e-52
ENSG00000213585	VDAC1	1.08154	-0.285004	0.688745	0.670979	-0.972737	0.398047	0.899494	-0.594306	0.033201	0.737232	-0.825936	1	1.42689	0.161715	0.642299	1.61066	0.300532	1	1.71882	0.524166	0.000443302	1.26347	-0.0581457	1	1.14329	-0.243898	0.204204
ENSG00000106803	SEC61B	1.36376	-0.281324	0.695331	0.801689	-1.04867	0.333339	1.50654	-0.14081	0.916359	0.591862	-1.47076	1	1.66061	0.0187934	1	1.38991	-0.247309	1	1.97433	0.345627	0.0361374	1.1315	-0.622121	0.00145496	1.92909	0.304648	0.0666829
ENSG00000116209	TMEM59	2.40552	0.206862	0.698871	0.840902	-1.33388	0.154924	1.41567	-0.624444	0.0212755	1.11104	-0.923114	1	2.77642	0.533459	0.00150869	1.66789	-0.337716	1	1.79256	-0.281925	0.135643	3.07493	0.687203	2.97202e-05	1.4916	-0.605763	0.000100728
ENSG00000277443	MARCKS	0.759538	-0.283848	0.698871	1.20253	0.397741	0.712125	1.11177	0.31532	0.358576	0.290739	-1.63085	1	1.01593	0.187691	0.559504	0.58049	-0.658034	1	1.07466	0.29624	0.0940721	0.70858	-0.434572	0.047185	0.775083	-0.306491	0.090245
ENSG00000174695	TMEM167A	1.13836	0.183157	0.702695	0.55334	-0.873888	0.492932	0.894913	-0.192559	0.779961	0.726849	-0.470283	1	1.03804	0.0527353	1	1.27544	0.340255	1	1.19265	0.315271	0.0689654	0.768468	-0.456274	0.0342387	1.04607	0.0681823	0.835704
ENSG00000128951	DUT	1.22738	-0.278423	0.707833	0.806046	-0.884653	0.468522	1.15911	-0.387641	0.263316	0.674931	-1.12862	1	1.30819	-0.217226	0.477412	1.47984	-0.000408562	1	2.53159	1.08924	1.44033e-16	1.03664	-0.590252	0.00297404	1.23592	-0.322363	0.0678147
ENSG00000115484	CCT4	0.784161	-0.28015	0.70913	0.657908	-0.528105	0.90347	0.619261	-0.670453	0.0166774	0.49841	-0.913975	1	1.12932	0.332639	0.124875	1.21821	0.368468	1	1.3792	0.737454	1.95543e-07	0.838955	-0.2025	0.531527	0.657576	-0.643575	4.77581e-05
ENSG00000120438	TCP1	0.850455	-0.27981	0.70938	0.618695	-0.735295	0.636021	0.532214	-1.02859	3.3462e-05	0.415342	-1.28908	1	1.1154	0.156397	0.666626	1.30815	0.353883	1	1.59924	0.880683	1.60036e-10	0.766878	-0.485681	0.0218963	0.90101	-0.234408	0.236642
ENSG00000100567	PSMA3	0.72355	-0.281688	0.711031	0.435701	-1.00915	0.389273	0.575738	-0.660435	0.0203601	0.529561	-0.713008	1	1.04991	0.344816	0.107841	1.38991	0.676421	1	1.51314	1.11359	1.05279e-16	0.682611	-0.413883	0.0678744	0.437108	-1.19032	1.59513e-14
ENSG00000140416	TPM1	2.20285	-0.244681	0.714845	2.51399	-0.0470883	1	2.05784	-0.3686	0.299566	2.04556	-0.350067	1	2.73631	0.101116	0.869011	3.69552	0.511262	1	4.59242	1.167	4.18428e-19	1.20835	-1.23987	6.88795e-12	1.84489	-0.603276	0.000127042
ENSG00000143256	PFDN2	1.13268	-0.271115	0.725949	0.810403	-0.75274	0.613602	1.18431	-0.218273	0.696476	0.851451	-0.673239	1	1.46864	0.146751	0.704894	2.28108	0.754148	1	2.011	0.771299	2.75392e-08	0.854854	-0.764181	5.2789e-05	1.13832	-0.317382	0.0731663
ENSG00000166557	TMED3	0.714079	-0.270506	0.72911	0.426987	-1.00828	0.376782	0.687983	-0.348652	0.357186	0.446493	-0.925297	1	1.01552	0.32046	0.150346	0.506907	-0.749621	1	0.90525	0.104938	0.723484	0.94283	0.169086	0.617492	0.775848	-0.178457	0.426073
ENSG00000086065	CHMP5	0.734914	-0.266846	0.738935	0.453129	-0.960772	0.408467	0.775031	-0.200904	0.756487	0.436109	-0.99663	1	1.07078	0.371895	0.0682394	1.03834	0.244184	1	1.0065	0.255418	0.171824	0.987878	0.204945	0.4748	0.62198	-0.612872	0.000113904
ENSG00000163479	SSR2	2.06079	-0.232136	0.740247	1.19382	-1.02414	0.34191	2.22354	-0.125462	0.962411	1.36025	-0.829539	1	2.80344	0.287295	0.205309	2.07668	-0.218161	1	3.01112	0.428625	0.00546725	2.46546	0.0443985	1	1.71513	-0.599757	0.000116156
ENSG00000109321	AREG	0.683773	0.194116	0.741254	0.178637	-1.74448	0.15468	0.24969	-1.3688	6.46914e-06	0.197287	-1.55852	1	0.434698	-0.57087	0.0203403	0.212574	-1.46904	1	0.19532	-1.86493	2.61387e-21	0.426632	-0.574247	0.0295794	1.50615	2.13347	2.56067e-47
ENSG00000167088	SNRPD1	0.912961	-0.263811	0.745495	0.623052	-0.812839	0.554542	1.00716	-0.124931	0.968109	0.78915	-0.462749	1	1.05809	-0.0507823	1	1.82323	0.749704	1	1.89301	1.12249	2.54651e-17	0.617424	-0.931831	5.02802e-07	0.776614	-0.600017	0.000162573
ENSG00000166794	PPIB	2.71615	0.187898	0.747172	1.09797	-1.14226	0.258925	2.15863	-0.169384	0.843868	1.97287	-0.290168	1	3.13417	0.508329	0.00299039	3.54835	0.565011	1	2.90828	0.365001	0.0235081	2.51262	0.0811388	0.939972	1.2631	-1.1074	1.79749e-13
ENSG00000072110	ACTN1	0.810679	0.165033	0.757809	0.836545	0.207449	1	0.587191	-0.342428	0.406013	0.425726	-0.7577	1	0.824372	0.232397	0.401149	0.711305	-0.0276704	1	1.05712	0.729286	3.7372e-07	0.423452	-0.890364	3.66726e-06	0.594804	-0.363104	0.0391169
ENSG00000137331	IER3	2.15171	0.186109	0.758226	1.87351	-0.0244883	1	1.31564	-0.586137	0.038061	0.882602	-1.11147	1	1.64629	-0.257874	0.343649	1.13645	-0.74986	1	1.60561	-0.3037	0.10438	1.71342	-0.177372	0.618678	2.87795	0.827328	1.1211e-09
ENSG00000156411	ATP5MPL	2.8923	-0.222476	0.758796	2.09136	-0.693266	0.671723	4.15692	0.355394	0.240031	2.77241	-0.284099	1	3.18738	-0.0898815	0.918389	4.93008	0.555769	1	3.61064	0.139145	0.556729	3.29646	-0.0276085	1	3.0322	-0.18222	0.386282
ENSG00000164292	RHOBTB3	0.939478	0.157427	0.76967	0.666622	-0.348176	1	0.596354	-0.557765	0.0644517	0.218055	-1.914	1	0.735958	-0.251035	0.376166	0.425148	-0.985909	1	0.673656	-0.407814	0.0200549	0.797616	-0.102141	0.897541	1.31783	0.888139	8.2046e-11
ENSG00000177733	HNRNPA0	1.04555	-0.249161	0.771049	0.705835	-0.815227	0.537983	1.00181	-0.334022	0.379166	0.571095	-1.10648	1	1.28158	0.0696166	0.964961	1.12828	-0.131484	1	1.39435	0.228446	0.236738	1.09122	-0.208656	0.500551	1.36759	0.194053	0.319418
ENSG00000164924	YWHAZ	1.28799	0.151904	0.776866	0.792975	-0.562001	0.848901	1.05374	-0.161515	0.862466	0.508794	-1.18714	1	1.08511	-0.127688	0.800469	0.956583	-0.286048	1	1.14721	-0.0276186	1	0.981519	-0.289526	0.264759	1.4851	0.468948	0.0018019
ENSG00000128272	ATF4	0.859926	-0.245434	0.785096	0.893186	-0.183564	1	0.774268	-0.428748	0.191705	0.446493	-1.16964	1	0.836242	-0.340404	0.144497	0.84212	-0.266223	1	0.823933	-0.368489	0.0379954	0.838955	-0.317755	0.202338	1.67341	1.02306	1.05938e-14
ENSG00000136888	ATP6V1G1	1.00577	-0.23759	0.8018	0.592553	-1.0009	0.378038	1.08352	-0.134774	0.933956	0.747616	-0.654978	1	1.18908	0.0174186	1	1.16098	-0.0224865	1	1.18348	0.00887905	1	1.07426	-0.156766	0.693773	1.38635	0.310233	0.0627256
ENSG00000100591	AHSA1	0.738703	-0.238202	0.80788	0.592553	-0.552026	0.877746	0.562757	-0.682921	0.0149138	0.550328	-0.646199	1	1.09657	0.445383	0.0180796	1.0874	0.331545	1	1.28911	0.779614	3.28025e-08	0.638623	-0.509583	0.0154617	0.61088	-0.619766	0.000104722
ENSG00000197943	PLCG2	0.386398	0.195863	0.816097	6.61829	4.93658	1.35434e-36	0.269543	-0.371517	0.816378	0.913752	1.4457	1	0.172324	-1.15588	0.000994601	0.727657	1.11727	1	0.134333	-1.55804	2.9708e-07	0.149454	-1.33096	0.000425371	0.269078	-0.422365	0.265246
ENSG00000156467	UQCRB	1.34861	-0.230965	0.817266	0.94547	-0.744075	0.617131	1.93567	0.342787	0.275395	1.58868	0.0103336	1	1.55501	-0.0193811	1	2.70623	0.787776	1	1.54781	-0.0279885	1	1.76748	0.204117	0.4748	1.33199	-0.300287	0.0927047
ENSG00000108424	KPNB1	0.823938	0.130835	0.843214	0.85833	0.188064	1	0.626897	-0.300131	0.496599	0.332274	-1.16321	1	0.726953	-0.0708161	0.983836	0.531435	-0.502735	1	1.08104	0.695194	1.36677e-06	0.566016	-0.484797	0.0228939	0.676331	-0.203294	0.331701
ENSG00000137876	RSL24D1	1.18192	-0.209627	0.875507	0.714549	-0.937525	0.423561	1.31183	-0.0563994	1	1.0072	-0.434388	1	1.40643	0.0638694	0.984057	1.85593	0.450761	1	1.28513	-0.100683	0.768251	1.62703	0.316181	0.155154	1.29372	-0.0896014	0.768269
ENSG00000122641	INHBA	0.746279	0.12076	0.881291	0.522841	-0.400355	1	0.175623	-2.09693	1.28948e-15	0.301123	-1.16784	1	0.475631	-0.64806	0.00104918	0.155342	-2.09951	1	0.374298	-1.04931	3.70411e-10	0.173833	-2.1773	2.15785e-26	1.86441	2.40039	1.73671e-77
ENSG00000070087	PFN2	0.683773	-0.210341	0.883488	0.42263	-0.90158	0.468522	0.715472	-0.153267	0.892492	0.488027	-0.678336	1	0.818232	0.0715616	0.964961	1.12828	0.525082	1	1.07785	0.606587	4.23683e-05	0.591455	-0.478503	0.0257365	0.703124	-0.20556	0.32572
ENSG00000170144	HNRNPA3	1.14783	0.112992	0.88749	1.05004	-0.0211198	1	0.946073	-0.190866	0.779961	0.529561	-1.00087	1	1.25825	0.31094	0.161934	1.07105	0.00746987	1	1.43421	0.572008	0.000101789	0.844784	-0.390101	0.0853969	0.7525	-0.617293	8.82439e-05
ENSG00000182481	KPNA2	0.395869	-0.224543	0.889182	0.405202	-0.179848	1	0.16646	-1.57482	4.95028e-09	0.363424	-0.319305	1	0.302079	-0.732932	0.00022758	0.760361	0.736097	1	1.29709	2.47367	1.37477e-78	0.131964	-1.98385	3.72599e-21	0.198651	-1.42942	7.29333e-17
ENSG00000109881	CCDC34	0.638315	-0.202042	0.908036	0.980327	0.433961	0.669256	0.790303	0.128262	0.91855	0.623013	-0.222841	1	0.586966	-0.388327	0.0831134	1.27544	0.812479	1	1.33974	1.24508	7.59031e-21	0.418152	-0.917804	2.1143e-06	0.45127	-0.84452	8.06046e-08
ENSG00000182004	SNRPE	1.72743	-0.164033	0.91283	1.06311	-0.869467	0.480544	1.99141	0.0549806	1	1.05912	-0.86788	1	1.85668	-0.0654351	0.997152	2.77164	0.525377	1	2.7018	0.656737	3.49642e-06	1.4956	-0.424414	0.0490295	1.62633	-0.305788	0.0839374
ENSG00000102109	PCSK1N	0.86182	0.104452	0.913613	0.514127	-0.650537	0.740889	0.73838	-0.13829	0.925152	0.581479	-0.461161	1	0.716311	-0.208402	0.526855	0.645898	-0.313502	1	0.555667	-0.65002	5.82806e-05	0.907322	0.209208	0.4748	1.11459	0.638809	8.70474e-06
ENSG00000156261	CCT8	0.717867	-0.198002	0.915306	0.505413	-0.701811	0.691966	0.453565	-0.930461	0.000340477	0.508794	-0.677594	1	0.989737	0.353767	0.096634	1.27544	0.644477	1	1.24208	0.8182	6.98916e-09	0.808746	-0.0220931	1	0.483039	-0.921957	3.88462e-09
ENSG00000134248	LAMTOR5	2.04374	-0.162379	0.915622	1.07618	-1.09493	0.291302	2.13573	-0.102177	1	1.12142	-1.02764	1	2.25044	-0.0193981	1	2.37919	0.0590439	1	2.62367	0.267464	0.133104	1.821	-0.37498	0.0964392	2.54725	0.213745	0.249232
ENSG00000168090	COPS6	0.808785	-0.193711	0.918797	0.627409	-0.557916	0.861754	0.67653	-0.490422	0.124346	0.394575	-1.20584	1	1.10517	0.342546	0.105718	0.964758	0.0694222	1	1.12329	0.376956	0.0210829	0.990528	0.12758	0.771086	0.688962	-0.517459	0.00143136
ENSG00000265241	RBM8A	1.33914	-0.191209	0.920487	1.04568	-0.548546	0.869631	1.2454	-0.319719	0.415546	1.22526	-0.315722	1	1.5853	0.077233	0.956905	2.24838	0.565906	1	2.10707	0.631308	1.04752e-05	1.27937	-0.291557	0.256883	1.26042	-0.338783	0.0502971
ENSG00000157916	RER1	0.831514	-0.192241	0.920502	0.496699	-0.935281	0.428738	0.68722	-0.507723	0.104724	0.384191	-1.28206	1	1.04295	0.182004	0.584493	0.703129	-0.425557	1	1.13525	0.34564	0.0401197	0.858564	-0.163412	0.672766	0.956892	0.0231712	1
ENSG00000125968	ID1	1.37134	0.09838	0.928221	0.884472	-0.546294	0.883954	1.5913	0.352681	0.267491	0.571095	-1.16479	1	1.26767	-0.0239457	1	1.17733	-0.128577	1	1.31622	0.0449483	0.982049	1.72349	0.521649	0.00428617	0.847424	-0.733908	2.56018e-06
ENSG00000138385	SSB	0.640209	-0.188647	0.931775	0.431344	-0.755259	0.621397	0.491744	-0.619006	0.0335682	0.373808	-0.939544	1	0.900505	0.404018	0.0415125	1.02199	0.498568	1	1.1787	0.965908	1.67063e-12	0.619544	-0.269084	0.330766	0.366298	-1.17818	2.78794e-14
ENSG00000117318	ID3	2.61387	-0.15372	0.942851	1.41603	-1.04632	0.334435	3.00086	0.059806	1	1.04874	-1.47134	1	2.98436	0.0575661	1	1.85593	-0.650408	1	2.59816	-0.193802	0.382803	3.5906	0.380388	0.059346	2.82857	-0.0409337	0.976665
ENSG00000124107	SLPI	0.56255	-0.266918	0.945432	0.156852	-2.08917	0.132566	0.331393	-1.10829	0.00233502	0.280356	-1.23206	1	0.261965	-1.57363	6.2762e-12	0.204398	-1.68426	1	0.110814	-2.89237	2.08364e-35	1.64664	1.75979	4.80593e-21	1.16779	1.13709	1.70693e-10
ENSG00000041357	PSMA4	1.1895	-0.181461	0.951699	0.627409	-1.10775	0.302047	1.02472	-0.430653	0.188401	1.11104	-0.27533	1	1.72651	0.477109	0.00800349	2.55906	0.938617	1	2.06123	0.846977	7.2526e-10	1.20146	-0.187589	0.588211	0.594804	-1.38616	1.34276e-19
ENSG00000086598	TMED2	1.12321	0.0866181	0.959529	0.557697	-0.935799	0.428738	0.800993	-0.448261	0.160219	0.747616	-0.502882	1	1.07406	0.0231596	1	1.23456	0.219542	1	1.02125	-0.0688495	0.897348	1.04989	-0.0172943	1	1.25812	0.325533	0.0480541
ENSG00000102316	MAGED2	0.858031	0.0893102	0.959891	0.518484	-0.646486	0.744193	0.652859	-0.343498	0.393741	0.384191	-1.05715	1	1.10926	0.603204	0.000249114	0.899351	0.155601	1	0.754176	-0.12757	0.656723	1.22319	0.745002	5.97405e-06	0.38735	-1.26245	2.14605e-16
ENSG00000198830	HMGN2	2.33733	-0.14637	0.961093	1.70795	-0.603435	0.791621	2.54577	-0.0179453	1	1.73405	-0.579489	1	2.2046	-0.276564	0.275686	4.2106	0.711317	1	4.04114	0.89401	2.60778e-11	1.77702	-0.617389	0.00149785	2.17482	-0.305406	0.08384
ENSG00000105404	RABAC1	0.909172	-0.173319	0.966198	0.505413	-1.02164	0.35744	1.11482	0.144764	0.870606	0.550328	-0.8839	1	1.27094	0.413276	0.0318047	0.694953	-0.553563	1	1.01527	-0.00888254	1	1.12408	0.16824	0.615167	0.768193	-0.507717	0.00175487
ENSG00000117410	ATP6V0B	1.02471	-0.172451	0.968429	0.562054	-1.04125	0.334435	0.933855	-0.332452	0.387403	0.477643	-1.25711	1	1.32702	0.267775	0.269156	0.84212	-0.450041	1	1.34652	0.297875	0.0892538	1.09069	-0.0890324	0.947105	1.05832	-0.150738	0.506402
ENSG00000105974	CAV1	1.40732	-0.172328	0.976104	0.697121	-1.19097	0.242473	0.836881	-0.99651	4.88522e-05	0.654164	-1.26863	1	2.03064	0.477854	0.00855837	1.3245	-0.257052	1	1.82844	0.277068	0.127365	1.27619	-0.357298	0.135336	1.65734	0.0926409	0.731749
ENSG00000266472	MRPS21	2.37332	-0.137235	0.979126	1.52495	-0.781945	0.565997	3.02606	0.250242	0.516973	1.44331	-0.857194	1	2.75268	0.106681	0.838303	2.34649	-0.154416	1	2.58142	-0.0112334	1	2.95728	0.225917	0.389438	2.18439	-0.313942	0.0719726
ENSG00000158417	EIF5B	0.825832	0.0791289	0.983017	0.962899	0.303283	0.874069	0.859788	0.150853	0.862128	0.757999	-0.0443947	1	0.796947	0.029972	1	1.21821	0.642113	1	1.02045	0.503576	0.00103867	0.521498	-0.677242	0.000577265	0.652983	-0.331022	0.0637327
ENSG00000122565	CBX3	1.14025	0.0732088	0.992749	0.949828	-0.196739	1	1.14002	0.0787427	1	0.654164	-0.728399	1	1.00979	-0.131554	0.800469	1.10375	0.0223583	1	1.5514	0.692768	1.02964e-06	0.848494	-0.415314	0.0596986	0.871537	-0.396869	0.0184522
ENSG00000113648	H2AFY	0.822043	0.0741576	0.994472	0.609981	-0.362622	1	0.594063	-0.44074	0.196542	0.384191	-1.00971	1	0.80104	0.0417399	1	0.678601	-0.202968	1	1.12728	0.709289	7.43168e-07	0.488109	-0.781524	4.58526e-05	0.770107	-0.0306077	1
ENSG00000177879	AP3S1	0.742491	-0.161757	0.996614	0.413916	-1.00427	0.382596	0.715472	-0.233061	0.66618	0.342657	-1.25018	1	0.818641	-0.0186698	1	0.793064	-0.0582775	1	0.782876	-0.100032	0.779587	0.832595	0.0114518	1	1.00244	0.367609	0.0228841
ENSG00000117450	PRDX1	1.75395	-0.131592	0.998145	1.06311	-0.860206	0.493788	1.43934	-0.454464	0.147488	0.976054	-0.975839	1	2.2484	0.301371	0.177119	2.89428	0.597942	1	3.26464	1.07904	2.10567e-16	1.52581	-0.380904	0.0928697	0.911727	-1.27007	4.45565e-17
ENSG00000117632	STMN1	1.36565	-0.160853	1	1.14154	-0.419809	1	1.35611	-0.182963	0.807246	1.13181	-0.429017	1	1.12809	-0.523451	0.00693979	2.56724	0.760703	1	3.65648	1.96289	9.49233e-57	0.621664	-1.44284	2.36273e-15	0.590211	-1.59591	4.83932e-25
ENSG00000126709	IFI6	3.45864	0.0497087	1	2.11751	-0.672368	0.710861	4.10728	0.338494	0.286265	1.84827	-0.86689	1	4.47756	0.556218	0.000852605	2.73893	-0.297494	1	2.243	-0.699364	9.22616e-06	4.74542	0.625925	0.000243896	2.10861	-0.809866	1.20238e-07
ENSG00000065135	GNAI3	0.956525	-0.103853	1	0.792975	-0.374846	1	0.611626	-0.81517	0.00202598	0.591862	-0.786844	1	1.18867	0.275866	0.251503	1.38991	0.441791	1	1.12528	0.17387	0.437209	1.17019	0.231048	0.390809	0.910196	-0.216495	0.288633
ENSG00000009307	CSDE1	1.20276	-0.124942	1	0.936756	-0.487404	0.953012	1.16293	-0.187594	0.783853	0.654164	-0.995861	1	1.30655	0.000249949	1	1.09557	-0.25724	1	1.24248	-0.0913752	0.807644	1.28891	-0.0231499	1	1.53907	0.311959	0.0592275
ENSG00000160752	FDPS	0.606115	0.0570822	1	0.501056	-0.219719	1	0.390188	-0.639901	0.0289546	0.311507	-0.880711	1	0.663918	0.237075	0.393213	0.58049	-0.00121222	1	1.02523	1.14219	3.3547e-17	0.48069	-0.329086	0.196094	0.271757	-1.3086	2.30571e-16
ENSG00000162772	ATF3	0.842879	-0.139414	1	0.853973	-0.11618	1	0.428367	-1.20304	1.03191e-06	0.404958	-1.17653	1	0.708125	-0.471224	0.0225051	0.776712	-0.250928	1	0.581178	-0.80867	4.84527e-07	0.623784	-0.654994	0.00110684	1.97273	1.65833	5.2278e-39
ENSG00000143742	SRP9	0.753855	0.0489254	1	0.522841	-0.484525	0.967153	0.64675	-0.195214	0.805004	0.425726	-0.763631	1	0.740052	0.0244685	1	0.825768	0.181742	1	1.0336	0.673978	3.19079e-06	0.533688	-0.52432	0.0117944	0.633845	-0.257536	0.179463
ENSG00000143933	CALM2	2.9586	0.00359567	1	1.84301	-0.691298	0.68622	2.33197	-0.376211	0.279806	2.15978	-0.460043	1	2.79975	-0.0937836	0.910206	5.10177	0.792948	1	5.18994	1.14958	1.1648e-18	2.21531	-0.479765	0.0212834	1.79589	-0.868314	1.18019e-08
ENSG00000222041	CYTOR	1.87706	0.0735066	1	1.36374	-0.398034	1	0.846044	-1.17049	9.37475e-07	0.633397	-1.49509	1	1.06178	-0.896864	1.2195e-07	0.989286	-0.85932	1	1.42743	-0.400634	0.0223459	0.579796	-1.7985	2.69852e-22	4.2509	1.97505	6.82851e-58
ENSG00000172965	MIR4435-2HG	0.420492	-0.0939457	1	0.4662	0.0637001	1	0.222201	-1.09847	3.19582e-05	0.166137	-1.36809	1	0.278338	-0.824357	8.83169e-06	0.237102	-0.890001	1	0.371507	-0.337046	0.0892288	0.157933	-1.67092	5.8629e-17	1.02962	1.86684	6.42007e-46
ENSG00000115541	HSPE1	1.60431	-0.0817263	1	1.09361	-0.640701	0.751193	1.73256	0.0376196	1	0.799533	-1.08446	1	1.54887	-0.159929	0.678935	2.37102	0.485711	1	2.6727	0.905959	1.82631e-11	1.12196	-0.683438	0.000373152	1.34922	-0.408564	0.0141237
ENSG00000082153	BZW1	0.981149	0.0117342	1	0.653551	-0.581131	0.837276	0.649041	-0.643579	0.0238768	0.664547	-0.547264	1	1.08797	0.20546	0.490496	1.40626	0.533855	1	1.25683	0.487127	0.0015395	0.852734	-0.224991	0.468643	0.862351	-0.221393	0.274595
ENSG00000079246	XRCC5	0.72355	-0.0971041	1	0.688407	-0.165991	1	0.526105	-0.609236	0.0378294	0.446493	-0.777089	1	0.929976	0.347914	0.100677	1.05469	0.454749	1	1.23012	0.925247	1.4491e-11	0.584565	-0.466685	0.0300298	0.459691	-0.905815	5.07914e-09
ENSG00000115461	IGFBP5	4.18788	0.0620221	1	2.2395	-0.858018	0.509053	3.90265	-0.0464508	1	1.43293	-1.49824	1	1.95737	-1.21871	1.00087e-13	1.38991	-1.54326	1	1.21418	-1.97566	3.51243e-35	5.78736	0.65476	0.000121009	7.74087	1.39274	6.65747e-28
ENSG00000168374	ARF4	1.69523	-0.00214013	1	0.888829	-0.945325	0.415612	1.11482	-0.666564	0.0130879	1.01759	-0.742325	1	2.32494	0.602231	0.000205473	2.30561	0.441519	1	1.94085	0.251605	0.174223	1.85969	0.159108	0.645595	1.11535	-0.739969	1.6527e-06
ENSG00000120742	SERP1	1.6081	-0.0870249	1	0.679693	-1.33887	0.151716	1.44774	-0.260977	0.564915	0.64378	-1.40217	1	1.72979	0.0288659	1	1.27544	-0.422924	1	1.89421	0.198604	0.32945	1.45426	-0.267273	0.316943	1.96775	0.274544	0.108355
ENSG00000168938	PPIC	1.19518	-0.0255277	1	0.444415	-1.46155	0.110741	1.15148	-0.0873264	1	0.633397	-0.937161	1	1.39783	0.259971	0.291416	1.18551	-0.0378921	1	1.24407	0.0431087	0.990803	1.24757	0.0451504	1	1.11995	-0.149843	0.509175
ENSG00000113558	SKP1	1.92063	-0.0626204	1	1.25917	-0.679618	0.69868	1.64169	-0.317552	0.419842	1.73405	-0.213917	1	2.42809	0.362762	0.0717861	3.7364	0.906112	1	2.58381	0.488157	0.00119287	1.91375	-0.076052	0.970594	1.29219	-0.769769	4.82751e-07
ENSG00000119048	UBE2B	0.787949	0.02643	1	0.483628	-0.683778	0.703087	0.662022	-0.252239	0.645438	0.32189	-1.24306	1	0.697482	-0.188455	0.60059	0.744009	-0.0548343	1	0.623431	-0.387592	0.0282924	0.825175	0.109421	0.837001	1.05296	0.599371	3.68199e-05
ENSG00000120727	PAIP2	1.02282	-0.119214	1	0.766833	-0.536477	0.885379	1.12017	0.0192169	1	0.560712	-0.975528	1	1.2427	0.214089	0.450807	1.29997	0.231878	1	1.19743	0.145729	0.537804	1.07532	-0.0496978	1	0.967226	-0.245814	0.200375
ENSG00000171604	CXXC5	0.820149	-0.102215	1	0.775547	-0.180558	1	0.713945	-0.331438	0.39696	0.332274	-1.37977	1	0.919743	0.0851939	0.925101	0.433324	-1.01124	1	0.98577	0.215984	0.285846	0.641803	-0.524159	0.0115939	1.0499	0.34115	0.0382252
ENSG00000169223	LMAN2	1.11942	-0.0545891	1	0.514127	-1.18449	0.238913	0.932328	-0.350839	0.341312	0.591862	-0.966963	1	1.31801	0.236011	0.371745	1.05469	-0.139815	1	1.28951	0.196347	0.345685	1.11507	-0.068348	1	1.12722	-0.0537138	0.919933
ENSG00000146457	WTAP	0.687562	-0.012809	1	0.527198	-0.39786	1	0.431421	-0.751329	0.0063855	0.249205	-1.44121	1	0.689705	-0.0110002	1	0.605018	-0.192258	1	0.553275	-0.403846	0.0233981	0.615304	-0.204125	0.538285	1.05794	0.842965	1.45072e-09
ENSG00000172115	CYCS	1.32777	0.0338886	1	0.849616	-0.619927	0.781628	0.898731	-0.58459	0.0397653	0.861835	-0.592162	1	1.19808	-0.144222	0.750133	1.99492	0.622655	1	2.04728	0.903775	3.15951e-11	0.701161	-1.00962	3.70798e-08	1.31898	0.0300447	1
ENSG00000106355	LSM5	1.29746	-0.0831646	1	0.806046	-0.775983	0.581889	1.36299	-0.00912713	1	1.10066	-0.319962	1	1.18867	-0.254806	0.350125	1.70059	0.310251	1	2.08116	0.82169	2.06229e-09	0.906262	-0.687226	0.000348093	1.25583	-0.160232	0.461632
ENSG00000122545	2007-09-01	0.835302	-0.0744013	1	0.631766	-0.478958	0.984928	0.775795	-0.198863	0.765178	0.747616	-0.228425	1	1.0102	0.260962	0.296678	1.5616	0.838673	1	1.2361	0.663305	4.52507e-06	0.789667	-0.179992	0.617492	0.527822	-0.889356	9.05163e-09
ENSG00000105968	H2AFV	1.10427	-0.100549	1	0.762476	-0.63845	0.753932	1.06366	-0.167817	0.853632	0.342657	-1.76446	1	0.936116	-0.410578	0.0529859	1.19368	0.0146807	1	1.96835	1.02669	1.41124e-14	0.663002	-0.947821	2.48899e-07	1.16588	-0.0226766	1
ENSG00000106615	RHEB	0.926219	0.0305385	1	0.535912	-0.766744	0.603276	0.566575	-0.745848	0.00587403	0.477643	-0.915997	1	0.772797	-0.287472	0.264286	0.98111	0.113457	1	1.27875	0.663975	4.47275e-06	0.513018	-0.938105	4.61619e-07	1.17545	0.499857	0.000882736
ENSG00000123131	PRDX4	1.04934	-0.0450355	1	0.405202	-1.4244	0.122607	0.823137	-0.435541	0.181798	0.373808	-1.51519	1	1.15469	0.121113	0.800469	0.817592	-0.404031	1	1.23411	0.247593	0.188471	1.29209	0.312122	0.167545	0.946175	-0.242809	0.212132
ENSG00000125356	NDUFA1	0.812573	-0.0772212	1	0.710192	-0.271055	1	0.988833	0.237297	0.58456	0.685314	-0.31575	1	0.850568	-0.0106319	1	1.22639	0.523846	1	0.949496	0.19395	0.357432	0.805566	-0.102816	0.889989	0.749821	-0.240388	0.220212
ENSG00000147274	RBMX	0.822043	-0.0874512	1	0.636123	-0.458277	1	0.730744	-0.282598	0.511856	0.436109	-0.985626	1	0.876355	0.0103282	1	0.629546	-0.466441	1	1.14681	0.525634	0.000508756	0.832065	-0.0789924	0.965962	0.759389	-0.250552	0.194194
ENSG00000019549	SNAI2	0.573915	-0.0646702	1	0.339847	-0.820024	0.553628	0.381025	-0.717547	0.0104535	0.166137	-1.78827	1	0.543987	-0.175417	0.644194	0.367916	-0.691119	1	0.569618	-0.0937959	0.807644	0.360915	-0.837658	1.89391e-05	1.01813	1.08454	1.05939e-15
ENSG00000147649	MTDH	0.79742	-0.061519	1	0.644837	-0.368863	1	0.541377	-0.679045	0.0148806	0.415342	-0.985747	1	0.812911	-0.0397986	1	0.678601	-0.289498	1	0.947902	0.246221	0.197789	0.650813	-0.410859	0.0688893	1.05641	0.462901	0.00251698
ENSG00000120533	ENY2	1.19708	-0.121816	1	1.04568	-0.317039	1	1.33473	0.0458596	1	0.799533	-0.699267	1	1.30573	0.0115177	1	1.62701	0.325932	1	1.66301	0.472901	0.00184615	1.08751	-0.298692	0.23767	1.11688	-0.272574	0.138959
ENSG00000086061	DNAJA1	1.06828	-0.077524	1	0.832188	-0.440461	1	0.815501	-0.51218	0.0910023	0.560712	-0.998316	1	1.30164	0.271967	0.262011	1.28362	0.190537	1	1.68294	0.790739	1.63187e-08	0.802916	-0.562668	0.00564172	0.860055	-0.480652	0.00347641
ENSG00000135046	ANXA1	1.77857	0.0413817	1	1.06311	-0.713204	0.657547	1.25227	-0.514885	0.0826004	0.882602	-0.974109	1	2.18536	0.441147	0.0168569	2.11756	0.289551	1	2.18281	0.442519	0.00423092	2.13422	0.369446	0.072664	0.875365	-1.17281	9.96987e-15
ENSG00000165119	HNRNPK	1.21034	-0.128893	1	1.25482	-0.0734602	1	1.17056	-0.191365	0.779961	0.809917	-0.703561	1	1.55869	0.312822	0.155516	1.64336	0.317527	1	1.71523	0.503212	0.00084228	1.15429	-0.225295	0.458497	0.934309	-0.611763	9.7943e-05
ENSG00000123975	CKS2	0.880761	-0.156572	1	0.745048	-0.396337	1	0.638351	-0.675535	0.0193938	0.78915	-0.307029	1	0.530889	-1.04366	8.3164e-10	1.78235	0.874142	1	2.3291	1.93253	2.1048e-52	0.351375	-1.64151	1.04851e-17	0.728386	-0.525657	0.00159034
ENSG00000110696	C11orf58	0.776585	-0.139265	1	0.601267	-0.507474	0.94059	0.78114	-0.140315	0.918974	0.519178	-0.705939	1	0.892319	0.0844206	0.930562	1.16098	0.449987	1	1.05672	0.407648	0.0112443	0.773767	-0.164262	0.672766	0.74561	-0.243322	0.2152
ENSG00000139289	PHLDA1	1.10048	-0.113629	1	0.72762	-0.714082	0.658239	0.785721	-0.654134	0.0168625	0.384191	-1.61118	1	1.18498	-0.00227733	1	0.686777	-0.78974	1	0.76454	-0.766865	1.27152e-06	1.11772	-0.102024	0.894043	1.95397	1.01508	2.09654e-14
ENSG00000133639	BTG1	1.33156	-0.107323	1	1.15896	-0.308581	1	0.913239	-0.709923	0.0075419	0.591862	-1.26858	1	1.10517	-0.454417	0.0260432	0.727657	-0.976864	1	0.713119	-1.18688	2.44481e-14	1.33448	-0.117223	0.838524	2.85383	1.48225	7.94274e-32
ENSG00000111142	METAP2	0.710291	-0.0395519	1	1.08925	0.591731	0.441982	0.788012	0.125801	0.923071	0.581479	-0.319333	1	0.717539	-0.0302769	1	0.882999	0.279888	1	0.721888	-0.0194553	1	0.681021	-0.117523	0.839999	0.724941	-0.0118771	1
ENSG00000189403	HMGB1	2.71994	0.0166358	1	1.86916	-0.535302	0.888879	2.92145	0.135804	0.885508	1.87942	-0.526292	1	2.25822	-0.310473	0.194742	4.05526	0.592662	1	5.38646	1.46292	2.85655e-31	1.41928	-1.04593	6.3938e-09	1.32587	-1.21463	7.3849e-16
ENSG00000102804	TSC22D1	0.818255	-0.103203	1	0.609981	-0.52781	0.914326	0.517706	-0.831018	0.00179582	0.342657	-1.33417	1	0.787533	-0.192354	0.591801	0.384268	-1.17961	1	0.468769	-1.07411	1.13648e-11	0.904672	0.0545189	1	1.58882	1.23987	3.51701e-21
ENSG00000129562	DAD1	1.50013	-0.143536	1	0.823474	-1.01479	0.35744	1.69667	0.0459028	1	0.778766	-1.08441	1	1.99953	0.360714	0.0744816	1.65154	-0.00238854	1	2.16447	0.520213	0.000478168	1.53111	-0.126912	0.790392	1.02234	-0.838732	3.75743e-08
ENSG00000185650	ZFP36L1	2.85063	0.0205069	1	2.47478	-0.189867	1	2.58853	-0.132703	0.934629	0.8203	-1.78097	1	3.03675	0.143208	0.712796	1.3245	-1.09544	1	1.98788	-0.609365	0.000118448	3.05055	0.142512	0.693773	3.48462	0.413542	0.00650461
ENSG00000090060	PAPOLA	1.29557	-0.00732397	1	0.845259	-0.631426	0.757272	1.0377	-0.362881	0.311951	0.436109	-1.5661	1	1.19522	-0.153408	0.710822	1.09557	-0.251724	1	1.48922	0.252138	0.172314	0.967739	-0.496426	0.0166386	1.67609	0.489032	0.000985437
ENSG00000166803	PCLAF	0.56255	-0.0288414	1	0.387774	-0.565814	0.889455	0.497853	-0.228629	0.73822	0.363424	-0.638546	1	0.288162	-1.17074	2.42762e-11	0.874823	0.617075	1	1.53067	2.28413	8.80098e-72	0.111825	-2.5612	2.81488e-34	0.307736	-1.0786	3.58231e-11
ENSG00000185787	MORF4L1	1.7672	-0.0429299	1	1.34632	-0.441388	1	1.52716	-0.27949	0.505478	1.25641	-0.53876	1	1.99421	0.171684	0.61684	2.63265	0.534716	1	2.10787	0.278367	0.115121	1.73409	-0.0800283	0.956873	1.61026	-0.220479	0.264772
ENSG00000205937	RNPS1	0.833408	-0.0446756	1	0.884472	0.0442565	1	0.680348	-0.372607	0.324952	0.363424	-1.22171	1	0.779756	-0.173518	0.636557	0.833944	-0.0404008	1	1.01567	0.315602	0.0686558	0.652933	-0.459654	0.0325732	1.04225	0.370437	0.0211099
ENSG00000178952	TUFM	1.00198	-0.138502	1	0.701478	-0.654633	0.730449	0.891095	-0.335414	0.378176	0.446493	-1.2875	1	1.36099	0.402724	0.0376722	0.989286	-0.152326	1	1.37083	0.420188	0.00766885	1.06473	-0.0534166	1	0.803024	-0.558761	0.000459787
ENSG00000141753	IGFBP4	4.61973	0.0529823	1	3.03683	-0.565976	0.843352	3.33302	-0.464059	0.132198	1.95211	-1.20412	1	5.20533	0.28969	0.199873	2.649	-0.763212	1	2.73767	-0.846356	3.86288e-08	6.33588	0.629406	0.000191	4.87288	0.168464	0.413619
ENSG00000132475	H3F3B	8.1977	-0.00734181	1	5.22841	-0.669085	0.584141	6.99437	-0.261541	0.548624	4.2261	-0.977768	1	7.88229	-0.0775405	0.964961	6.76966	-0.29355	1	8.11457	-0.0251693	1	7.59723	-0.136059	0.765748	10.207	0.414203	0.00576843
ENSG00000101439	CST3	0.875078	-0.115479	1	0.470557	-1.01324	0.370453	0.963635	0.0318481	1	0.591862	-0.669267	1	0.95167	0.0129206	1	0.678601	-0.476445	1	0.825129	-0.244416	0.231367	1.15058	0.345343	0.10984	0.977178	0.0625194	0.858992
ENSG00000130303	BST2	0.742491	0.0408989	1	0.318062	-1.18761	0.2615	0.765105	0.0923115	1	0.249205	-1.50072	1	0.893956	0.398518	0.0506845	0.498731	-0.528973	1	0.458405	-0.793795	1.03551e-06	1.08274	0.72674	2.04072e-05	0.596335	-0.348406	0.0534345
ENSG00000186010	NDUFA13	0.822043	-0.0775489	1	0.897543	0.0538248	1	0.993414	0.225445	0.624266	0.892985	0.0468592	1	0.949624	0.170678	0.626759	1.36538	0.66296	1	0.938734	0.150275	0.522586	0.897782	0.0627888	0.995259	0.611645	-0.617287	9.79945e-05
ENSG00000205581	HMGN1	2.73699	-0.125885	1	2.24386	-0.415905	1	2.65267	-0.183954	0.790214	1.52638	-0.972181	1	2.6483	-0.207389	0.505707	3.1232	0.0644418	1	3.81194	0.474056	0.00157846	1.98424	-0.672206	0.000403556	3.49955	0.310657	0.0565339

## Sheet: HD-MB 03 SIGNIFICANT GENES
FeatureID	FeatureName	Cluster 1 Average	Cluster 1 Log2 Fold Change	Cluster 1 P-Value	Cluster 2 Average	Cluster 2 Log2 Fold Change	Cluster 2 P-Value	Cluster 3 Average	Cluster 3 Log2 Fold Change	Cluster 3 P-Value	Cluster 4 Average	Cluster 4 Log2 Fold Change	Cluster 4 P-Value	Cluster 5 Average	Cluster 5 Log2 Fold Change	Cluster 5 P-Value	Cluster 6 Average	Cluster 6 Log2 Fold Change	Cluster 6 P-Value	Cluster 7 Average	Cluster 7 Log2 Fold Change	Cluster 7 P-Value	Cluster 8 Average	Cluster 8 Log2 Fold Change	Cluster 8 P-Value	Cluster 9 Average	Cluster 9 Log2 Fold Change	Cluster 9 P-Value
ENSG00000175063	UBE2C	0.294912	-3.43147	1.65244e-85	0.280029	-3.44502	1.3892e-73	8.13926	3.10659	6.69299e-143	2.11355	-0.259784	1	5.40989	1.11694	1	3.37703	0.535031	0.0069618	2.15597	-0.224667	1	0.611875	-2.10536	1.25954e-12	0.235134	-3.50393	1.17301e-30
ENSG00000131747	TOP2A	0.0952224	-3.81326	3.99943e-82	0.117221	-3.44395	5.02149e-62	3.30311	2.94313	1.4645e-116	0.924678	-0.164953	1	1.78675	0.775465	1	1.66443	0.823617	1.14473e-05	1.33465	0.35111	0.988772	0.196474	-2.48756	5.21394e-14	0.157617	-2.81615	4.85129e-19
ENSG00000148773	MKI67	0.043451	-4.14834	5.08694e-81	0.0520984	-3.8181	3.73442e-63	1.83039	2.75455	5.22509e-96	0.352258	-0.669267	1	0.471504	-0.317541	1	1.21427	1.26661	6.90352e-14	0.684436	0.207552	1	0.0701692	-3.15802	5.49765e-18	0.0878522	-2.85432	6.60173e-18
ENSG00000180209	MYLPF	5.46096	3.39639	8.87811e-81	0.39508	-2.40884	6.67793e-20	0.168064	-3.6804	2.43953e-38	1.58516	-0.159217	1	2.20862	0.326975	1	1.23752	-0.55877	0.186276	1.77953	0.0101141	1	0.140338	-3.72222	4.44092e-13	0.5452	-1.7658	0.000142943
ENSG00000101470	TNNC2	4.99872	3.21399	2.45831e-74	0.484081	-2.00989	2.95197e-15	0.295189	-2.76075	9.73039e-26	1.05677	-0.642116	1	1.96046	0.240753	1	0.978391	-0.837601	0.0184925	1.5742	-0.0791265	1	0.117884	-3.88471	4.0555e-14	0.695066	-1.31765	0.0078982
ENSG00000117724	CENPF	0.243141	-3.02185	4.86585e-66	0.209479	-3.18182	4.42786e-61	4.91803	2.93585	3.8074e-121	0.616452	-1.29777	1	2.25826	0.529088	1	2.21924	0.619111	0.00160337	3.42218	1.11983	0.265872	0.353653	-2.22052	9.3924e-13	0.222214	-2.90505	9.54355e-22
ENSG00000197061	HIST1H4C	1.08535	-2.68367	1.75621e-62	0.861795	-2.97109	1.94321e-62	13.9299	2.10004	4.36051e-62	0.880646	-2.64493	1	1.21598	-2.19799	1	13.847	1.72433	9.78875e-30	0.444884	-3.5825	0.106985	0.668011	-3.1519	3.06813e-25	1.4108	-2.06876	2.4556e-14
ENSG00000159173	TNNI1	1.07148	4.04109	5.08685e-57	0.0629523	-2.57562	1.86772e-11	0.0172373	-4.42977	4.55165e-23	0.220161	-0.31453	1	0.397056	0.39328	1	0.0913607	-1.91333	0.000135629	0.615993	1.01002	0.639362	0.0645556	-2.32406	0.00447367	0.0568455	-2.51667	0.000525532
ENSG00000089685	BIRC5	0.254235	-2.72632	8.61139e-57	0.204052	-2.99512	5.72089e-56	3.98829	2.6936	7.80435e-104	1.2329	-0.124003	1	2.87866	1.10412	1	2.08801	0.78397	1.74599e-05	1.06088	-0.333423	1	0.415402	-1.76126	1.29018e-08	0.196375	-2.86197	2.67214e-21
ENSG00000164104	HMGB2	0.87919	-2.42577	1.14961e-56	0.607815	-2.92466	4.40467e-63	10.9705	2.58116	3.7693e-103	2.99419	-0.376106	1	7.12219	0.89833	1	6.01486	0.814859	2.18827e-06	4.17506	0.11045	1	1.27989	-1.64272	1.11451e-08	0.612381	-2.73366	3.24445e-23
ENSG00000178999	AURKB	0.0369796	-3.68456	1.70464e-55	0.0325615	-3.79697	1.36054e-48	1.31219	3.41594	1.80181e-122	0.352258	0.0149761	1	0.6204	0.75425	1	0.443515	0.285375	0.380878	0.410662	0.196842	1	0.0617489	-2.64761	5.74667e-11	0.04651	-3.05694	3.95315e-15
ENSG00000166803	PCLAF	0.590749	-2.43792	9.28339e-54	0.690304	-2.14517	7.79088e-38	5.8984	1.83214	3.27648e-49	2.11355	-0.308188	1	3.74721	0.532113	1	6.00821	1.5814	7.63301e-26	2.29286	-0.185156	1	0.819576	-1.72478	2.81859e-09	0.633052	-2.11338	3.95315e-15
ENSG00000168078	PBK	0.0360551	-3.67813	3.1873e-53	0.0249638	-4.12993	9.4604e-51	1.32081	3.62633	6.00252e-131	0.308226	-0.113726	1	0.967824	1.43125	1	0.328899	-0.167006	0.832077	0.615993	0.792049	0.641747	0.0926233	-2.03107	3.6505e-07	0.0258389	-3.81034	1.81055e-18
ENSG00000170312	CDK1	0.123882	-2.86357	3.59461e-51	0.0455861	-4.258	4.5179e-70	2.56082	3.57117	7.52046e-156	0.792581	0.168235	1	2.05973	1.53686	1	0.568098	-0.373275	0.22413	0.718658	0.0289492	1	0.221735	-1.75773	2.74949e-07	0.0542616	-3.77764	1.96673e-24
ENSG00000145386	CCNA2	0.0268102	-3.73126	1.29847e-50	0.0206223	-4.02816	4.15857e-46	0.932971	3.10582	3.82955e-97	0.0880646	-1.16931	1	1.01746	1.87793	1	0.377071	0.493349	0.0505685	0.37644	0.489041	0.99882	0.0813962	-1.84418	6.94935e-06	0.0361744	-2.99209	3.04338e-13
ENSG00000146670	CDCA5	0.0499224	-3.22333	5.18898e-50	0.0401592	-3.47246	2.19117e-46	1.04932	2.4963	5.28648e-71	0.0440323	-2.13717	1	0.521136	0.533923	1	0.785702	1.37611	1.00674e-14	0.239553	-0.483981	1	0.0954301	-2.00671	9.01862e-08	0.0310066	-3.58563	6.92624e-19
ENSG00000167900	TK1	0.0619408	-2.93195	5.14072e-45	0.0390738	-3.53812	9.08361e-48	1.24755	3.14579	7.53153e-113	0.220161	-0.574397	1	0.272976	-0.375441	1	0.456804	0.334124	0.231341	0.307996	-0.186091	1	0.168406	-1.20799	0.00190268	0.0542616	-2.84454	1.03595e-14
ENSG00000100526	CDKN3	0.191369	-2.50064	1.8529e-44	0.117221	-3.17237	2.46773e-53	2.61577	2.7321	1.75222e-97	0.748549	-0.190149	1	1.29043	0.574983	1	1.34882	0.774317	4.85024e-05	0.684436	-0.318793	1	0.232962	-1.97088	2.81859e-09	0.13953	-2.72324	1.74589e-17
ENSG00000168530	MYL1	1.9063	3.95854	3.7833e-44	0.0596961	-3.52488	1.45063e-14	0.019392	-5.1199	2.28451e-23	0.176129	-1.42474	1	0.347424	-0.640242	1	0.401987	-0.550027	0.587093	0.684436	0.302872	0.92221	0.0336812	-4.07017	2.04403e-05	0.0956038	-2.63804	0.00220664
ENSG00000111665	CDCA3	0.0443755	-3.14349	4.06479e-44	0.0347323	-3.43132	2.07081e-41	1.03424	3.14272	3.7693e-103	0.132097	-0.891031	1	0.421872	0.487484	1	0.405309	0.452096	0.0794779	0.273775	-0.0679788	1	0.0898165	-1.84418	3.48432e-06	0.04651	-2.78588	7.0732e-13
ENSG00000166851	PLK1	0.0379041	-3.31565	6.08669e-43	0.0314761	-3.51471	5.40253e-39	1.06117	3.48568	7.53153e-113	0.176129	-0.511755	1	0.818928	1.47981	1	0.259132	-0.235604	0.668024	0.410662	0.523427	0.96841	0.0954301	-1.69954	5.8983e-05	0.0413422	-2.89169	2.55557e-12
ENSG00000109846	CRYAB	4.38855	1.72464	7.40435e-41	1.01483	-1.22406	1.84418e-13	1.24648	-0.890896	9.37328e-08	1.93742	-0.136037	1	2.80421	0.409684	1	0.659458	-1.80888	3.36591e-16	2.63508	0.310586	0.990635	1.81598	-0.217384	0.942448	2.56322	0.328326	0.519683
ENSG00000167552	TUBA1A	2.21415	1.733	1.38065e-40	0.372287	-1.72134	4.46072e-22	1.05686	0.013564	1	0.748549	-0.468746	1	2.05973	0.96831	1	0.229232	-2.3559	3.2813e-23	1.47154	0.476811	0.843861	0.985175	-0.0983139	1	0.599462	-0.863692	0.0121251
ENSG00000013364	MVP	0.953149	1.97001	4.30301e-40	0.21165	-1.15867	1.16934e-08	0.1616	-1.58773	1.64645e-14	0.660484	0.691812	1	0.769296	0.898241	1	0.1196	-1.94726	1.96514e-12	1.36887	1.71718	0.0913919	0.443469	0.0943805	1	0.356576	-0.246841	0.946526
ENSG00000143228	NUF2	0.0397531	-3.19884	1.97771e-38	0.0249638	-3.7967	1.86718e-39	1.04394	3.57719	1.03348e-109	0.616452	1.13063	1	0.818928	1.52686	1	0.212621	-0.502667	0.147952	0.513327	0.872702	0.616732	0.0954301	-1.65246	0.000210672	0.0258389	-3.48019	3.87974e-14
ENSG00000137804	NUSAP1	0.0554694	-2.89288	8.27541e-37	0.0379884	-3.37974	6.27563e-38	1.04501	2.94811	4.03849e-82	0.352258	0.208505	1	0.893376	1.47026	1	0.423582	0.437659	0.11529	0.650214	1.01948	0.482884	0.0785895	-2.11173	5.92787e-07	0.0620133	-2.46008	4.80771e-10
ENSG00000122952	ZWINT	0.0674877	-2.73769	9.40272e-37	0.0575253	-2.91144	5.06806e-34	1.0741	2.68445	6.2366e-73	0.308226	-0.0935867	1	0.769296	1.12237	1	0.521587	0.645744	0.00492248	0.615993	0.81233	0.633502	0.157179	-1.24344	0.00314942	0.0568455	-2.71491	2.55557e-12
ENSG00000167513	CDT1	0.118335	-2.28095	3.68669e-34	0.162808	-1.73707	1.66966e-19	1.1075	1.92445	1.73996e-42	0.308226	-0.465346	1	0.670032	0.54999	1	0.893674	1.17263	5.45394e-11	0.239553	-0.817533	1	0.275063	-0.798296	0.0643879	0.124027	-1.9799	1.53198e-09
ENSG00000008517	IL32	1.47733	1.87382	3.95614e-34	0.265919	-1.54185	3.19523e-13	0.667947	-0.00188148	1	0.484355	-0.404472	1	0.645216	-0.0334344	1	0.269099	-1.43879	1.86223e-07	0.444884	-0.533275	1	0.176826	-1.99208	8.92324e-07	0.475435	-0.528468	0.443535
ENSG00000091651	ORC6	0.132202	-2.20829	1.24502e-33	0.111795	-2.40611	8.14959e-33	1.31866	2.27102	1.56761e-62	0.39629	-0.233184	1	0.570768	0.232915	1	0.93188	1.13132	1.82414e-10	0.37644	-0.320997	1	0.131918	-1.97312	1.71224e-08	0.108523	-2.26536	3.95723e-12
ENSG00000102316	MAGED2	1.08628	1.61373	3.98482e-33	0.195369	-1.67573	7.15373e-19	0.538667	0.0105772	1	0.528387	0.0326857	1	0.893376	0.750299	1	0.136211	-2.12362	2.90916e-17	1.02665	0.945444	0.461058	0.600648	0.18263	0.912311	0.289395	-0.943065	0.00798974
ENSG00000131153	GINS2	0.122957	-2.21238	3.89765e-32	0.121563	-2.17433	4.97039e-27	1.1075	1.94325	5.86124e-43	0.132097	-1.45892	1	0.397056	-0.168462	1	1.00331	1.41766	2.68564e-16	0.547549	0.285689	1	0.159986	-1.59041	1.10049e-05	0.12661	-1.94054	4.05086e-09
ENSG00000088325	TPX2	0.115561	-2.24344	1.03228e-31	0.065123	-3.0409	2.50781e-41	1.31112	2.64741	3.42969e-80	0.176129	-1.07634	1	0.6204	0.511595	1	0.700986	0.802864	6.87548e-05	0.342218	-0.286536	1	0.109464	-2.07862	1.98847e-08	0.0878522	-2.40519	3.95723e-12
ENSG00000077152	UBE2T	0.455773	-1.85573	6.50193e-31	0.167149	-3.3154	2.39232e-64	4.45585	3.10001	1.39578e-139	1.89339	0.456191	1	2.4816	0.862687	1	1.17772	-0.233047	0.531	1.16354	-0.228351	1	0.502411	-1.50627	1.42333e-06	0.191208	-2.92557	6.21484e-22
ENSG00000167434	CA4	13.6677	1.39447	2.86748e-30	2.9479	-1.52073	1.52012e-22	7.43899	0.0353299	1	6.29662	-0.264865	1	5.88139	-0.342029	1	2.70262	-1.57169	1.48696e-15	10.9852	0.552058	0.688317	7.67931	0.0779799	1	6.18583	-0.261565	0.743732
ENSG00000121211	MND1	0.134051	-2.05616	1.39383e-29	0.173661	-1.60334	1.98748e-17	1.12581	2.03699	5.53454e-48	0.132097	-1.43729	1	0.570768	0.355937	1	0.798991	0.997921	6.7151e-08	0.37644	-0.198691	1	0.210508	-1.16473	0.00172518	0.116275	-2.04167	3.81649e-10
ENSG00000198336	MYL4	3.89025	1.49089	3.92813e-28	1.3144	-0.735552	2.32153e-05	1.41346	-0.614243	0.00063093	1.58516	-0.362299	1	2.70494	0.415398	1	1.18437	-0.850285	0.000314651	2.15597	0.0805349	1	1.2855	-0.686478	0.123793	1.66661	-0.290689	0.807
ENSG00000130561	SAG	1.3211	1.75914	9.77474e-28	0.401592	-0.755671	0.000474511	0.260715	-1.45652	1.05314e-11	0.132097	-1.88518	1	0.421872	-0.514122	1	0.117938	-2.55349	1.40235e-17	0.923989	0.582822	0.802997	0.886938	0.571646	0.203701	0.609797	-0.025468	1
ENSG00000134057	CCNB1	0.0758082	-2.36439	9.77474e-28	0.04233	-3.16459	7.85017e-35	1.12905	3.54873	3.88454e-116	0.220161	-0.321893	1	1.04227	1.75242	1	0.142855	-1.25123	9.0859e-06	0.342218	0.205645	1	0.134725	-1.27495	0.00397863	0.0490939	-2.72894	1.6534e-11
ENSG00000112312	GMNN	0.133127	-1.99717	8.44612e-27	0.0640376	-3.03837	1.4785e-41	1.30357	2.69632	3.19515e-84	0.352258	-0.198935	1	0.74448	0.795854	1	0.597998	0.54872	0.0141471	0.37644	-0.133798	1	0.157179	-1.52758	3.39194e-05	0.0594294	-2.9312	8.63991e-16
ENSG00000113810	SMC4	0.233896	-1.8223	9.03269e-27	0.132417	-2.6362	1.1055e-40	1.95859	2.53426	8.26845e-83	0.308226	-1.01983	1	0.694848	0.0420374	1	1.02324	0.704955	0.000269752	0.958211	0.496189	0.848442	0.176826	-2.02104	1.53763e-09	0.116275	-2.63649	2.25012e-16
ENSG00000164109	MAD2L1	0.405851	-1.71732	3.1921e-26	0.205138	-2.70872	1.1047e-46	3.34728	2.73752	1.45718e-106	1.14484	0.0423266	1	2.80421	1.34034	1	1.04816	-0.0896272	1	1.71109	0.614899	0.686911	0.54732	-1.07486	0.0017178	0.211879	-2.47939	1.34293e-16
ENSG00000100600	LGMN	2.54604	1.34748	5.09263e-26	0.52424	-1.61917	8.08597e-22	1.63755	0.317027	0.0781987	2.06952	0.553779	1	1.8612	0.41716	1	0.48172	-1.66152	1.28543e-14	2.60086	0.890412	0.427	1.29673	-0.101462	1	0.863018	-0.731168	0.0350869
ENSG00000100979	PLTP	1.35715	1.36005	6.4341e-25	0.251809	-1.77142	2.89938e-23	0.820928	0.209478	0.34724	0.484355	-0.538278	1	1.06709	0.544376	1	0.327238	-1.28226	9.77526e-09	1.02665	0.487374	0.852707	0.634329	-0.224829	0.910773	0.609797	-0.28792	0.767063
ENSG00000185896	LAMP1	1.05484	1.42683	1.31251e-24	0.284371	-1.14132	7.34578e-10	0.4848	-0.246062	0.357556	0.528387	-0.0213951	1	0.719664	0.388892	1	0.234216	-1.36793	2.08671e-08	0.889767	0.68924	0.671429	0.603455	0.130865	1	0.397919	-0.51721	0.333059
ENSG00000157456	CCNB2	0.196916	-1.8031	1.3329e-24	0.172576	-1.95664	2.68965e-24	1.61277	2.49528	2.49468e-77	0.440323	-0.293087	1	1.0919	0.952985	1	0.607964	0.116647	0.853992	0.273775	-0.935948	1	0.325585	-0.847541	0.0410072	0.17312	-1.79016	1.73566e-08
ENSG00000203760	CENPW	0.161786	-1.86051	2.90072e-24	0.161722	-1.81038	3.35942e-20	1.22493	2.10609	4.63722e-51	0.308226	-0.523983	1	0.545952	0.203538	1	0.835536	0.965202	4.86103e-07	0.547549	0.217463	1	0.18244	-1.468	6.18481e-05	0.105939	-2.26699	2.06517e-11
ENSG00000117399	CDC20	0.103543	-2.03251	6.59275e-24	0.0434154	-3.26735	4.23173e-39	1.18722	3.3027	1.34036e-109	0.176129	-0.721954	1	0.943008	1.46799	1	0.244182	-0.566001	0.0602622	0.444884	0.419899	1	0.112271	-1.68021	2.9326e-05	0.0490939	-2.86635	3.6979e-13
ENSG00000155657	TTN	0.366098	2.45428	1.49731e-23	0.0727207	-1.11062	0.00192806	0.0150827	-3.43776	4.48275e-16	0.0440323	-0.746082	1	0.198528	0.63402	1	0.0664442	-1.16892	0.0203602	1.30043	3.27665	0.003529	0.0084203	-3.77002	1.34324e-05	0.124027	-0.175453	1
ENSG00000132386	SERPINF1	4.08532	1.24385	3.2782e-23	1.24385	-1.05999	9.30475e-12	2.14389	-0.134926	0.654711	1.58516	-0.567238	1	2.05973	-0.18395	1	0.960118	-1.39421	7.90055e-12	2.63508	0.162421	1	2.85168	0.332777	0.482686	1.91466	-0.295274	0.70229
ENSG00000159251	ACTC1	0.578731	4.07479	2.36916e-22	0.0151954	-3.69237	2.30878e-07	0.00861867	-4.45483	4.11685e-09	0.0880646	-0.422198	1	0.173712	0.196322	1	0.0249166	-2.85639	0.00322907	1.91642	3.58332	0.0638902	0.0196474	-3.02598	0.116503	0.00775166	-4.16398	0.00984516
ENSG00000100612	DHRS7	1.35992	1.2949	9.06202e-22	0.341896	-1.33377	2.50534e-14	0.814464	0.144209	0.601895	0.660484	-0.16024	1	0.670032	-0.153932	1	0.265777	-1.63896	8.63419e-13	0.75288	0.0142192	1	0.92062	0.317847	0.547127	0.51161	-0.599515	0.152731
ENSG00000176890	TYMS	0.73312	-1.45261	1.70738e-21	0.402677	-2.33593	2.07081e-41	4.80599	2.49477	4.56384e-92	1.14484	-0.573614	1	2.68013	0.649493	1	1.82555	0.126979	0.802701	1.50576	-0.185306	1	0.878518	-1.00519	0.00214586	0.457348	-1.98167	4.89852e-13
ENSG00000197746	PSAP	3.60736	1.17959	1.30474e-20	0.916064	-1.39194	9.97304e-18	2.25809	0.141924	0.585468	3.74274	0.800923	1	4.29317	1.02536	1	0.865435	-1.40111	1.5573e-11	6.1257	1.52939	0.0718685	2.20331	0.0805443	1	1.41855	-0.604898	0.103372
ENSG00000164611	PTTG1	0.802457	-1.41509	1.04657e-19	0.436324	-2.31623	2.57222e-39	5.16474	2.51266	5.12045e-90	1.62919	-0.175677	1	3.27571	0.842863	1	1.93685	0.113508	0.857809	1.23199	-0.566521	1	0.853257	-1.14978	0.000361991	0.428925	-2.17483	1.54763e-14
ENSG00000176894	PXMP2	0.330967	-1.45496	1.75498e-19	0.363604	-1.26161	1.69377e-13	1.40484	1.24233	5.30505e-19	0.440323	-0.726544	1	0.670032	-0.177591	1	1.66941	1.42434	6.39357e-18	0.410662	-0.836858	1	0.28629	-1.48778	4.21756e-06	0.49869	-0.66347	0.0801248
ENSG00000175906	ARL4D	3.79965	1.14925	1.81041e-19	1.36107	-0.854648	5.04546e-08	2.09218	-0.115665	0.728677	1.84936	-0.298698	1	1.83638	-0.297713	1	1.18105	-1.021	9.47929e-07	1.64265	-0.461547	1	1.83843	-0.301841	0.700469	2.33067	0.0688255	1
ENSG00000111664	GNB3	4.98855	1.11508	1.13289e-18	2.18922	-0.536827	0.000800623	2.10942	-0.601002	0.000182214	1.89339	-0.679527	1	2.65531	-0.183245	1	1.25081	-1.3739	1.01451e-11	2.56664	-0.23964	1	4.65643	0.722141	0.00699354	2.46503	-0.292887	0.684845
ENSG00000182718	ANXA2	1.02156	1.25128	1.57055e-18	0.299566	-1.11296	1.37665e-09	0.542976	-0.105307	0.84184	0.264194	-0.967757	1	0.645216	0.18498	1	0.269099	-1.20872	5.8233e-07	0.615993	0.127543	1	0.362073	-0.708896	0.125331	0.746743	0.418608	0.330291
ENSG00000173207	CKS1B	1.40707	-1.27393	2.09126e-18	1.04088	-1.71066	2.85388e-27	6.86585	1.89805	6.24803e-54	1.76129	-0.752875	1	3.5735	0.275038	1	4.34711	0.697063	8.79314e-05	1.50576	-0.970305	1	1.59986	-0.920058	0.00439051	1.12916	-1.44848	3.82575e-08
ENSG00000166508	MCM7	0.3624	-1.43629	5.91495e-18	0.229016	-2.10548	2.21528e-29	2.34212	2.47592	9.51961e-82	0.96871	0.228141	1	1.56341	0.914766	1	0.754141	-0.156181	0.814642	1.95064	1.22447	0.230006	0.418208	-1.04343	0.00397863	0.255805	-1.77915	4.32273e-09
ENSG00000168003	SLC3A2	1.58642	1.16654	6.74063e-18	0.302822	-1.84465	4.59473e-24	1.21308	0.51895	0.0013491	2.11355	1.17054	1	1.29043	0.478855	1	0.420259	-1.25432	4.32977e-08	3.28529	1.82101	0.0270013	0.645556	-0.553728	0.268445	0.614965	-0.631712	0.126857
ENSG00000166165	CKB	1.47364	1.22587	1.28348e-17	0.447178	-1.07498	4.51511e-09	1.08057	0.482216	0.00671998	0.264194	-1.51152	1	1.01746	0.280972	1	0.448498	-1.00359	3.66687e-05	1.06088	0.338831	1	0.451889	-0.945218	0.0187745	0.377248	-1.22169	0.000236906
ENSG00000166848	TERF2IP	1.93865	1.12371	1.47307e-17	0.587193	-1.14455	6.17463e-12	1.32081	0.260003	0.188868	1.01274	-0.183812	1	1.34006	0.215223	1	0.488365	-1.35869	3.34042e-10	1.26621	0.131012	1	1.21814	0.0912556	1	0.811341	-0.5418	0.202315
ENSG00000170899	GSTA4	1.71493	1.11522	5.09161e-17	0.435239	-1.43221	3.9035e-17	1.20446	0.311762	0.0922827	1.01274	-0.0110703	1	1.41451	0.466715	1	0.460126	-1.26689	6.89072e-09	0.889767	-0.192356	1	0.990789	-0.0454902	1	0.894025	-0.206897	0.945381
ENSG00000184840	TMED9	2.95929	1.07591	6.76335e-17	1.01809	-0.969793	6.29063e-10	1.82824	0.0399799	1	1.40903	-0.363171	1	1.58822	-0.185591	1	0.863774	-1.1639	2.22691e-08	2.77197	0.606913	0.660257	2.07981	0.236888	0.702883	1.39272	-0.392332	0.479329
ENSG00000168496	FEN1	0.299535	-1.38622	9.19984e-17	0.0998553	-3.01564	2.04992e-48	2.05124	2.81876	9.6963e-105	0.39629	-0.659059	1	1.01746	0.621028	1	0.612948	-0.132936	0.892281	0.684436	0.0646353	1	0.275063	-1.33522	9.73767e-05	0.118859	-2.56662	1.19263e-15
ENSG00000213551	DNAJC9	0.187671	-1.47145	5.73038e-16	0.143271	-1.84708	2.90882e-20	1.00731	1.81389	1.68007e-35	0.264194	-0.577414	1	0.6204	0.523719	1	0.790686	1.04444	4.44514e-08	0.410662	-0.0319884	1	0.176826	-1.36982	0.000273443	0.175704	-1.38754	4.73542e-05
ENSG00000136824	SMC2	0.17288	-1.44361	1.93783e-15	0.11288	-2.05913	1.18579e-23	1.0407	2.21015	2.85613e-55	0.264194	-0.434173	1	0.49632	0.356147	1	0.539859	0.525594	0.0220028	0.547549	0.502092	0.913347	0.202087	-1.02436	0.0126209	0.111107	-1.90975	1.94724e-08
ENSG00000182220	ATP6AP2	0.789514	1.15013	3.50484e-15	0.153039	-1.82649	1.65661e-20	0.644246	0.637622	0.000131627	0.440323	0.00194386	1	0.794112	0.796414	1	0.126244	-2.01754	3.9474e-15	1.06088	1.20545	0.278027	0.513638	0.167007	0.949526	0.253221	-0.922451	0.013373
ENSG00000116209	TMEM59	1.24251	1.07866	6.88928e-15	0.365774	-1.21863	5.97654e-12	0.81231	0.147804	0.597178	1.10081	0.551245	1	1.04227	0.478291	1	0.368765	-1.13308	9.69653e-07	1.43732	0.932442	0.433059	0.878518	0.250524	0.722326	0.51161	-0.592506	0.173712
ENSG00000162607	USP1	0.282894	-1.27545	1.71381e-14	0.229016	-1.56917	3.7278e-18	1.12689	1.35401	1.87053e-21	0.176129	-1.48108	1	0.446688	-0.3535	1	1.29234	1.44722	1.34644e-18	0.581771	0.0220816	1	0.207701	-1.56281	3.75269e-06	0.27906	-1.13374	0.000394801
ENSG00000178913	TAF7	1.95345	1.00049	4.9265e-14	0.760854	-0.816083	7.46947e-07	1.23678	0.027916	1	0.748549	-0.684852	1	1.78675	0.543745	1	0.692681	-0.909226	3.00086e-05	1.98487	0.686873	0.616732	1.23217	0.0175269	1	0.919864	-0.438504	0.392266
ENSG00000067225	PKM	36.1115	0.940148	6.56696e-14	8.42692	-1.68153	5.5886e-28	34.2043	0.766204	1.10506e-08	20.6071	-0.223897	1	35.065	0.575528	1	9.50318	-1.41243	2.25443e-13	28.541	0.261372	1	24.809	0.10942	1	13.0202	-0.889698	0.00111359
ENSG00000131966	ACTR10	2.81137	0.983005	6.59259e-14	0.744573	-1.45236	7.5932e-19	2.39491	0.584793	7.95247e-05	2.06952	0.198688	1	2.92829	0.715626	1	0.818925	-1.22636	5.15115e-09	2.36131	0.394967	0.892998	1.62231	-0.133963	1	1.186	-0.619884	0.0919544
ENSG00000106052	TAX1BP1	2.45175	0.989854	7.36279e-14	1.13097	-0.539267	0.00106832	1.30896	-0.286746	0.154895	2.20161	0.489696	1	1.93565	0.320792	1	0.790686	-1.06441	6.84209e-07	3.14841	1.01337	0.330833	1.44268	-0.0987407	1	1.52191	-0.0151605	1
ENSG00000069966	GNB5	1.18242	1.04346	1.70167e-13	0.389653	-1.05987	2.11944e-09	0.664715	-0.154719	0.652138	0.528387	-0.40371	1	0.818928	0.186616	1	0.488365	-0.639314	0.0100821	0.821324	0.193021	1	0.73818	0.0312816	1	0.73124	0.0164768	1
ENSG00000163923	RPL39L	0.390135	-1.18014	1.90966e-13	0.371201	-1.22177	8.99743e-13	1.35313	1.16445	1.29066e-16	0.39629	-0.858416	1	0.818928	0.111235	1	1.60629	1.35408	4.03698e-16	0.307996	-1.2106	0.949404	0.370493	-1.09931	0.00131887	0.41859	-0.92241	0.0044983
ENSG00000204525	HLA-C	2.15591	0.983661	1.93309e-13	0.53618	-1.55048	2.66973e-20	1.91873	0.674927	4.5401e-06	1.32097	-0.0502702	1	1.0919	-0.315515	1	0.597998	-1.30026	1.17251e-09	2.39553	0.802933	0.500042	1.43145	0.0868198	1	0.757079	-0.897611	0.00426792
ENSG00000168393	DTYMK	0.403077	-1.18189	2.30634e-13	0.339725	-1.41659	3.31419e-16	1.7205	1.67771	7.22993e-36	0.528387	-0.527294	1	0.918192	0.224394	1	1.23918	0.789139	1.86967e-05	0.513327	-0.578661	1	0.348039	-1.24277	0.000188417	0.428925	-0.936631	0.00413184
ENSG00000048545	GUCA1A	4.65758	0.939392	2.75031e-13	2.06874	-0.640163	4.04203e-05	2.8614	-0.0744646	0.890179	1.4971	-1.0168	1	2.82902	-0.0980186	1	1.21095	-1.42987	1.03841e-12	2.32708	-0.385967	1	4.39259	0.61915	0.0338637	2.34359	-0.377898	0.454461
ENSG00000135506	OS9	0.611088	1.09375	4.36186e-13	0.212735	-0.933776	1.24115e-06	0.357675	-0.0434022	1	0.39629	0.201852	1	0.37224	0.0790269	1	0.164449	-1.26728	7.8779e-07	1.19776	1.72139	0.0713526	0.474344	0.413281	0.416106	0.222214	-0.764478	0.0719598
ENSG00000044574	HSPA5	2.18087	0.993433	4.49847e-13	0.485167	-1.71843	1.41045e-22	2.07387	0.822364	1.95925e-08	2.55387	0.87426	1	2.50642	0.868255	1	0.485043	-1.63016	3.41389e-13	4.2435	1.62144	0.0631845	1.13113	-0.2919	0.769687	0.643388	-1.15391	0.000160461
ENSG00000198830	HMGN2	4.75742	-1.03363	4.60758e-13	4.35022	-1.14459	4.23513e-14	15.2615	1.19112	5.94605e-21	5.76823	-0.613068	1	10.6212	0.292656	1	16.1094	1.14266	2.25443e-13	6.70748	-0.385062	1	4.1877	-1.08806	0.00015069	4.85771	-0.869122	0.00177697
ENSG00000138029	HADHB	1.79259	0.966063	4.69633e-13	0.617583	-1.04129	2.23031e-10	1.41562	0.419696	0.0104356	1.27694	0.15905	1	1.2408	0.12441	1	0.493348	-1.32287	5.91627e-10	1.8822	0.714962	0.59166	1.12551	-0.0121476	1	0.775166	-0.591361	0.13134
ENSG00000108106	UBE2S	1.74266	-1.05564	4.88028e-13	1.38386	-1.39149	4.4974e-19	6.98866	1.71805	1.36926e-43	0.352258	-3.06232	1	1.19117	-1.41968	1	4.94511	0.782968	6.32924e-06	0.479105	-2.67691	0.215959	1.19849	-1.47488	2.1794e-07	1.72862	-0.932098	0.00106639
ENSG00000132471	WBP2	1.8499	0.968563	5.68418e-13	0.910637	-0.442858	0.0119904	1.09565	-0.117748	0.732373	0.924678	-0.334808	1	1.19117	0.0218102	1	0.583048	-1.11295	2.33545e-07	0.581771	-0.977635	1	1.23217	0.0821811	1	0.966374	-0.298513	0.724127
ENSG00000131100	ATP6V1E1	1.18335	0.997179	5.83727e-13	0.331042	-1.35376	6.65562e-15	0.958827	0.496573	0.00213645	0.616452	-0.225352	1	0.967824	0.394609	1	0.370426	-1.10282	9.63703e-07	0.615993	-0.234706	1	0.698885	-0.0855931	1	0.542616	-0.479172	0.336337
ENSG00000159388	BTG2	1.04005	1.06809	5.84833e-13	0.378799	-0.87923	3.2647e-06	0.810155	0.476807	0.00904788	0.57242	-0.0958238	1	0.694848	0.156375	1	0.199333	-1.80182	1.19268e-12	0.684436	0.140638	1	0.533286	-0.258157	0.898693	0.408254	-0.670718	0.139472
ENSG00000104419	NDRG1	1.05947	1.00974	1.1901e-12	0.408104	-0.826712	2.87661e-06	0.660406	0.00704174	1	0.440323	-0.507031	1	0.694848	0.0942696	1	0.37541	-0.901776	0.000123709	0.650214	0.00781607	1	0.701692	0.102612	1	0.534865	-0.32206	0.70799
ENSG00000116717	GADD45A	4.49579	0.936746	3.23255e-12	1.62048	-0.989038	6.8783e-10	3.52827	0.382897	0.0230857	0.880646	-1.70587	1	2.53123	-0.208577	1	2.06475	-0.544528	0.0167339	1.02665	-1.49503	0.774354	1.743	-0.775319	0.0359641	2.40818	-0.282477	0.720551
ENSG00000140941	MAP1LC3B	1.62988	0.943816	3.7318e-12	0.694646	-0.705455	2.71083e-05	0.906038	-0.249392	0.279877	0.704516	-0.540109	1	1.3897	0.41177	1	0.672747	-0.707672	0.00182897	1.23199	0.236075	1	0.934653	-0.167893	1	1.18084	0.20055	0.833499
ENSG00000014641	MDH1	7.35616	0.885648	5.60396e-12	2.24674	-1.29259	3.16408e-17	6.71502	0.641113	4.85618e-06	5.01968	0.0109792	1	7.17182	0.551177	1	2.01326	-1.38729	1.25528e-12	4.92794	-0.0047187	1	4.99885	0.0559055	1	3.19627	-0.639906	0.0480072
ENSG00000168374	ARF4	1.11586	0.984622	6.69236e-12	0.300651	-1.42142	7.02963e-15	0.967446	0.622327	0.00011982	0.57242	-0.247932	1	1.11672	0.677163	1	0.397004	-0.912159	0.000142545	0.821324	0.241598	1	0.541706	-0.396197	0.571455	0.423758	-0.774437	0.043238
ENSG00000104341	LAPTM4B	4.58177	0.890986	7.16771e-12	1.74096	-0.934641	1.28746e-09	3.34297	0.205358	0.325261	0.528387	-2.45429	1	1.73712	-0.804899	1	1.88535	-0.750195	0.000260442	1.81376	-0.747492	1	2.77589	-0.119926	1	2.97405	-0.0119503	1
ENSG00000126524	SBDS	1.58088	0.937594	8.95659e-12	0.783647	-0.453268	0.0119128	0.870486	-0.270816	0.226604	0.792581	-0.338639	1	1.58822	0.644608	1	0.60132	-0.840341	0.000184601	0.581771	-0.769155	1	0.965528	-0.073828	1	0.974126	-0.0604539	1
ENSG00000158864	NDUFS2	1.17965	0.956123	1.13974e-11	0.360347	-1.24111	2.00701e-12	1.01593	0.584259	0.000248022	0.748549	0.0185143	1	0.967824	0.373954	1	0.323915	-1.33055	6.97554e-09	1.0951	0.547454	0.782953	0.794315	0.0925719	1	0.40567	-0.94304	0.00528619
ENSG00000184990	SIVA1	0.587975	-1.05195	1.15123e-11	0.488423	-1.31558	2.24911e-15	1.81531	1.076	6.13097e-15	0.484355	-1.07534	1	1.06709	0.00278156	1	2.24415	1.35783	3.88209e-17	0.650214	-0.688072	1	0.451889	-1.30164	3.39194e-05	0.749327	-0.54466	0.188629
ENSG00000196352	CD55	1.04375	0.954401	1.59677e-11	0.312591	-1.27343	8.75819e-13	0.811232	0.379282	0.0361025	0.528387	-0.277055	1	1.2408	0.907701	1	0.33056	-1.11197	1.69171e-06	1.12932	0.76831	0.587506	0.802735	0.302583	0.598689	0.384999	-0.837337	0.0196614
ENSG00000160948	VPS28	1.38489	0.924812	1.70769e-11	0.576339	-0.758529	7.57648e-06	0.942667	0.102944	0.755558	0.528387	-0.704528	1	1.51378	0.761208	1	0.411954	-1.22944	2.52742e-08	1.23199	0.461242	0.866533	1.01605	0.206459	0.818482	0.702817	-0.371026	0.550379
ENSG00000206503	HLA-A	2.12448	0.898299	1.80475e-11	0.529667	-1.60356	4.54056e-22	2.08141	0.799969	1.43726e-08	1.54113	0.135376	1	1.7123	0.296582	1	0.551487	-1.45695	4.60611e-12	2.29286	0.70843	0.582174	1.35848	-0.029309	1	0.873354	-0.713538	0.0368334
ENSG00000111481	COPZ1	1.92294	0.89906	2.11931e-11	0.752171	-0.880216	5.48375e-08	1.47702	0.310328	0.0852078	0.528387	-1.19509	1	1.63786	0.378566	1	0.609625	-1.14983	5.42104e-08	0.650214	-0.923939	1	1.4511	0.232732	0.725545	0.886273	-0.537769	0.190805
ENSG00000109103	UNC119	6.05078	0.868589	2.3294e-11	3.41896	-0.277838	0.131122	2.7709	-0.64104	4.82202e-05	2.42178	-0.759259	1	2.70494	-0.587103	1	2.50328	-0.757223	0.000211335	2.70352	-0.594879	1	3.1127	-0.388644	0.45018	5.95844	0.646548	0.0116866
ENSG00000152556	PFKM	1.21385	0.922103	2.69389e-11	0.492764	-0.801514	2.65484e-06	0.848939	0.151454	0.565541	0.660484	-0.214655	1	1.0919	0.483203	1	0.340526	-1.3202	3.43378e-09	1.36887	0.801345	0.540959	1.01044	0.40673	0.335811	0.514194	-0.649404	0.0928812
ENSG00000150991	UBC	6.67112	0.8692	3.00826e-11	1.91679	-1.40119	2.52147e-19	6.55773	0.780361	1.534e-08	5.5921	0.297982	1	8.0652	0.855415	1	2.06143	-1.21172	1.02849e-09	6.19415	0.457677	0.802357	3.45232	-0.379172	0.480894	2.68983	-0.764864	0.0114761
ENSG00000171055	FEZ2	1.37657	0.913119	3.15757e-11	0.512301	-0.951505	1.31993e-08	0.916811	0.0533473	0.952943	0.704516	-0.31453	1	0.843744	-0.0723323	1	0.521587	-0.862277	0.000110599	1.30043	0.539435	0.774354	0.771861	-0.222334	0.916449	1.03872	0.245209	0.715453
ENSG00000171867	PRNP	1.1704	0.927563	3.4207e-11	0.526411	-0.625879	0.000410406	0.714272	-0.094644	0.86719	0.836613	0.165213	1	0.794112	0.0870882	1	0.443515	-0.851746	0.000241197	1.60843	1.08847	0.314259	0.696078	-0.120609	1	0.674395	-0.171142	1
ENSG00000265972	TXNIP	1.42556	0.956955	3.97257e-11	0.403763	-1.36174	7.47136e-14	1.27987	0.669873	2.68673e-05	0.484355	-0.842487	1	1.63786	0.852557	1	0.249166	-2.0122	1.07626e-16	1.71109	0.907122	0.464113	1.15639	0.388554	0.416106	0.423758	-1.16284	0.000396924
ENSG00000115216	NRBP1	1.19537	0.921369	4.53569e-11	0.487337	-0.794898	3.91792e-06	0.826315	0.12908	0.668088	0.836613	0.130774	1	0.818928	0.0960139	1	0.46677	-0.808986	0.000457841	0.650214	-0.221413	1	0.752214	-0.0368709	1	0.614965	-0.351496	0.626475
ENSG00000136156	ITM2B	1.0419	0.922813	6.25366e-11	0.262663	-1.56707	2.94366e-18	0.900651	0.563253	0.000450039	0.748549	0.178016	1	1.16635	0.801629	1	0.323915	-1.16127	4.77332e-07	1.19776	0.834759	0.533259	0.75502	0.186615	0.890115	0.426341	-0.700526	0.0690213
ENSG00000235162	C12orf75	0.501073	-1.03365	8.62828e-11	0.581766	-0.752303	8.75663e-06	1.35205	0.804752	4.46215e-08	0.308226	-1.41496	1	1.19117	0.408614	1	1.75911	1.21201	6.39017e-13	0.718658	-0.302543	1	0.600648	-0.616956	0.159875	0.607214	-0.604438	0.130481
ENSG00000162383	SLC1A7	1.00122	0.926569	9.03393e-11	0.458032	-0.597512	0.000921782	0.513888	-0.401225	0.0463002	0.528387	-0.233956	1	0.595584	-0.0906882	1	0.395343	-0.787158	0.00093799	1.36887	1.08545	0.337093	0.614682	-0.0709957	1	0.772582	0.291487	0.622867
ENSG00000156298	TSPAN7	1.06316	0.911004	9.76267e-11	0.334298	-1.22524	1.45214e-12	0.92543	0.56704	0.000305484	0.528387	-0.330503	1	0.769296	0.171894	1	0.358799	-1.0426	4.05542e-06	0.684436	0.0130435	1	0.656783	-0.0720359	1	0.459932	-0.623696	0.121653
ENSG00000182636	NDN	1.0003	0.924405	1.09947e-10	0.272431	-1.44432	9.14624e-16	0.965291	0.791793	1.72345e-07	0.484355	-0.349948	1	0.719664	0.174933	1	0.277404	-1.33492	8.21735e-09	0.650214	0.0389527	1	0.57258	-0.181187	1	0.400503	-0.732224	0.0537451
ENSG00000276023	DUSP14	1.69736	0.88688	1.12013e-10	0.649059	-0.925952	2.81893e-08	1.31004	0.309548	0.095421	0.880646	-0.328026	1	1.34006	0.264864	1	0.641186	-0.885448	6.44105e-05	0.958211	-0.212159	1	0.783088	-0.540238	0.254706	1.12399	0.0185909	1
ENSG00000185825	BCAP31	1.27302	0.896577	1.25827e-10	0.349494	-1.45159	4.78353e-17	1.19045	0.700895	3.23396e-06	0.792581	-0.050296	1	0.967824	0.22579	1	0.393682	-1.18795	9.2893e-08	0.992433	0.260887	1	0.811156	-0.0342752	1	0.537449	-0.671571	0.0758425
ENSG00000108515	ENO3	2.56916	0.868586	1.32472e-10	0.972504	-0.956233	4.08354e-09	2.00492	0.315414	0.0788333	1.4971	-0.19961	1	1.68749	-0.0200347	1	1.12457	-0.666939	0.00285407	1.43732	-0.253248	1	1.5774	-0.113281	1	1.24802	-0.478109	0.29851
ENSG00000113296	THBS4	1.08905	0.908902	1.54163e-10	0.468886	-0.712607	3.65024e-05	0.629163	-0.207029	0.437831	0.39629	-0.746551	1	0.446688	-0.622663	1	0.393682	-0.937463	3.59763e-05	0.855545	0.287297	1	0.684851	-0.0458259	1	0.922448	0.429772	0.258458
ENSG00000118298	CA14	1.27949	0.887931	1.75436e-10	0.422214	-1.16428	7.95087e-12	1.00623	0.346809	0.0545134	0.836613	0.0113585	1	0.794112	-0.0673491	1	0.431887	-1.05869	2.09402e-06	1.19776	0.513527	0.81949	1.04692	0.355375	0.44919	0.594294	-0.531397	0.235165
ENSG00000131828	PDHA1	1.77872	0.873945	1.75436e-10	0.431983	-1.66052	3.85504e-22	1.81208	0.860953	1.51511e-09	1.32097	0.160808	1	1.81157	0.621981	1	0.503315	-1.34074	6.50903e-10	1.26621	0.10434	1	1.18165	0.0145237	1	0.633052	-0.947311	0.00260668
ENSG00000117450	PRDX1	16.0038	0.819684	1.82754e-10	4.93415	-1.32369	2.81816e-18	15.1678	0.659275	1.80511e-06	12.8134	0.193717	1	20.8206	0.92879	1	5.25407	-1.15213	2.8034e-09	11.8407	0.0921938	1	10.2391	-0.0840971	1	7.42868	-0.58311	0.0810174
ENSG00000196465	MYL6B	7.12134	0.889239	2.06754e-10	4.23408	-0.171819	0.494722	3.07471	-0.725257	1.78614e-05	2.64194	-0.858317	1	3.7224	-0.350569	1	4.38199	-0.101989	0.959962	2.39553	-0.990782	1	3.55056	-0.423236	0.442343	4.37452	-0.100467	1
ENSG00000143252	SDHC	3.65173	0.834898	2.16823e-10	1.39472	-0.965963	3.96288e-10	2.83554	0.277583	0.125087	1.80532	-0.46599	1	2.58086	0.0581704	1	1.45679	-0.837036	5.67595e-05	1.91642	-0.375569	1	2.58223	0.0845547	1	2.09553	-0.243329	0.832185
ENSG00000142684	ZNF593	1.05669	0.926464	2.62722e-10	0.575253	-0.298109	0.171678	0.464331	-0.666758	0.000306946	0.616452	-0.104668	1	0.670032	-0.00418497	1	0.413615	-0.801215	0.000932347	0.410662	-0.664281	1	0.533286	-0.37424	0.613405	0.966374	0.567701	0.0783209
ENSG00000139644	TMBIM6	3.42893	0.829807	3.22295e-10	0.909552	-1.55388	4.5274e-22	3.37205	0.745236	8.9153e-08	1.80532	-0.378044	1	3.69758	0.667774	1	1.21095	-1.03075	5.92461e-07	3.62751	0.62832	0.635578	2.3661	0.0426164	1	1.29711	-0.886682	0.00297225
ENSG00000131507	NDFIP1	1.38119	0.861438	3.51034e-10	0.461288	-1.16361	3.58326e-12	1.10534	0.358399	0.0400091	0.528387	-0.740115	1	1.31525	0.52293	1	0.440193	-1.16545	9.2893e-08	1.23199	0.425435	0.907359	1.19288	0.423529	0.282407	0.661475	-0.502456	0.272699
ENSG00000135404	CD63	6.13954	0.820138	3.69223e-10	1.95369	-1.27241	1.54975e-16	5.90918	0.691548	7.2599e-07	2.55387	-0.735347	1	4.71504	0.163715	1	2.38535	-0.889204	9.66558e-06	4.31195	0.0239657	1	3.40742	-0.304172	0.641589	2.88103	-0.565377	0.105593
ENSG00000109062	SLC9A3R1	1.16486	0.888278	4.03748e-10	0.435239	-0.962069	1.79127e-08	0.831702	0.163056	0.511489	0.176129	-1.85885	1	0.645216	-0.222652	1	0.508298	-0.656218	0.00536887	0.75288	-0.00157208	1	0.533286	-0.548941	0.254085	0.896609	0.260463	0.698721
ENSG00000114902	SPCS1	9.08311	0.806871	4.47421e-10	4.07779	-0.7189	2.39177e-06	6.56635	0.119152	0.673799	4.93162	-0.369844	1	5.83176	-0.107075	1	3.48666	-0.917495	3.35469e-06	5.9546	-0.0876539	1	6.79799	0.154102	0.942448	5.58895	-0.154322	1
ENSG00000189171	S100A13	5.32506	0.824597	4.49426e-10	2.6364	-0.540023	0.00075387	2.59637	-0.567033	0.000466116	3.56661	-0.0494568	1	3.02755	-0.267025	1	2.26575	-0.743065	0.000330775	2.53241	-0.531026	1	2.9443	-0.306799	0.642993	6.06955	0.859976	0.000109065
ENSG00000008018	PSMB1	5.68654	0.810781	5.27653e-10	1.70514	-1.37376	4.57773e-19	5.67863	0.759872	2.83033e-08	3.21436	-0.30225	1	5.08728	0.379888	1	1.97505	-1.07026	6.06293e-08	3.4564	-0.189048	1	3.41303	-0.18913	0.929001	2.6459	-0.584634	0.0855875
ENSG00000182093	WRB	1.48011	0.854375	5.48584e-10	0.698987	-0.597155	0.000437233	0.857558	-0.244086	0.29351	0.792581	-0.295083	1	0.86856	-0.173674	1	0.63122	-0.716591	0.00149163	1.02665	0.0630547	1	1.10306	0.182883	0.869109	1.01805	0.0567748	1
ENSG00000109881	CCDC34	0.365173	-1.02951	6.2955e-10	0.345152	-1.08607	7.36676e-10	1.22924	1.30738	3.16381e-20	0.39629	-0.631895	1	0.670032	0.0563636	1	1.11792	0.951932	1.6243e-07	0.718658	0.159528	1	0.319971	-1.08264	0.00270272	0.390167	-0.790697	0.030907
ENSG00000111843	TMEM14C	11.4683	0.79998	6.54664e-10	6.04993	-0.44987	0.00501006	7.70078	-0.0226642	1	4.095	-0.97826	1	5.80694	-0.456666	1	4.32385	-0.950439	1.3953e-06	4.17506	-0.941288	1	8.01332	0.0407036	1	7.7775	-0.00599721	1
ENSG00000188643	S100A16	6.10348	0.805217	7.64615e-10	2.9924	-0.571237	0.000275592	3.62092	-0.241124	0.242044	2.33371	-0.864464	1	3.12682	-0.43115	1	2.48667	-0.824969	4.2573e-05	2.12175	-0.993538	1	3.67686	-0.187252	0.932674	5.9662	0.588458	0.0297602
ENSG00000175197	DDIT3	1.16116	0.927587	7.97323e-10	0.45152	-0.868744	3.77724e-06	0.797227	0.121373	0.719023	0.264194	-1.34361	1	1.29043	0.791136	1	0.506637	-0.629566	0.0187032	2.36131	1.65431	0.0825719	0.353653	-1.13677	0.00343182	0.754495	0.0176083	1
ENSG00000112118	MCM3	0.281045	-1.0828	8.33006e-10	0.115051	-2.43277	8.50516e-32	1.35421	2.20717	1.376e-58	0.308226	-0.623108	1	1.16635	1.18129	1	0.602981	0.257187	0.423507	1.02665	0.993665	0.418059	0.294711	-0.859844	0.0454649	0.118859	-2.20217	4.38898e-11
ENSG00000100591	AHSA1	1.2157	0.858024	8.50607e-10	0.362518	-1.34693	4.30074e-15	1.19692	0.77369	1.60881e-07	0.704516	-0.168964	1	0.86856	0.115004	1	0.362121	-1.27088	9.801e-09	0.855545	0.0955363	1	0.805542	0.000986447	1	0.459932	-0.863096	0.00952505
ENSG00000104823	ECH1	1.26655	0.858749	1.02052e-09	0.399421	-1.25732	2.42862e-13	1.198	0.690663	4.99122e-06	0.704516	-0.227858	1	0.694848	-0.258927	1	0.416937	-1.11694	5.98618e-07	1.02665	0.292233	1	0.769054	-0.134913	1	0.55812	-0.631245	0.108598
ENSG00000084234	APLP2	1.20091	0.854842	1.6618e-09	0.367945	-1.30596	1.02514e-13	0.976064	0.38301	0.0307366	0.836613	0.0824816	1	0.818928	0.0475225	1	0.46677	-0.861303	0.00020702	2.6693	1.73694	0.0400976	0.861677	0.123965	1	0.565871	-0.531039	0.256872
ENSG00000239474	KLHL41	1.49952	0.938976	1.8027e-09	1.32634	0.622055	0.000297619	0.512811	-1.07311	2.0119e-08	0.440323	-1.05253	1	0.943008	-0.0232085	1	0.599659	-0.760583	0.00375147	0.787102	-0.274696	1	0.550126	-0.852931	0.0570458	0.630469	-0.651049	0.169915
ENSG00000111845	PAK1IP1	1.88596	0.817984	2.15102e-09	0.818379	-0.766508	2.59811e-06	1.54813	0.370737	0.0290499	0.792581	-0.668862	1	1.53859	0.265661	1	0.754141	-0.843672	9.32163e-05	1.23199	-0.0548259	1	1.14797	-0.160317	1	0.891441	-0.553132	0.17147
ENSG00000149084	HSD17B12	1.04652	0.853	2.53495e-09	0.452605	-0.745413	2.15907e-05	0.790763	0.24127	0.261368	0.880646	0.351779	1	0.421872	-0.678386	1	0.420259	-0.810806	0.000541453	1.30043	0.90131	0.458387	0.65959	-0.079879	1	0.490939	-0.538214	0.250534
ENSG00000189403	HMGB1	4.3978	-0.858001	2.78959e-09	2.77967	-1.56731	2.93263e-24	15.2755	1.64703	2.5193e-41	6.825	-0.106552	1	12.2343	0.765998	1	9.74238	0.547192	0.00304409	8.72656	0.260551	1	3.92386	-0.910971	0.00273144	3.31771	-1.16929	5.60235e-06
ENSG00000102144	PGK1	5.51273	0.781394	3.08196e-09	0.994212	-2.18451	3.77251e-42	6.81952	1.20501	6.19385e-21	4.40323	0.175076	1	7.32072	0.937235	1	1.28237	-1.70336	3.88209e-17	4.0724	0.07324	1	4.08104	0.119334	1	1.42372	-1.49316	1.12938e-08
ENSG00000103485	QPRT	2.40275	0.78896	4.90412e-09	1.09841	-0.701014	9.57817e-06	1.86379	0.237232	0.230021	1.10081	-0.583716	1	1.3897	-0.25133	1	0.867097	-1.02437	8.58138e-07	1.50576	-0.140648	1	1.59144	-0.0492211	1	1.58392	-0.056921	1
ENSG00000197894	ADH5	1.4496	0.830255	5.1977e-09	0.471057	-1.22964	1.55764e-12	1.25402	0.484495	0.00321031	0.96871	-0.00315488	1	1.46414	0.586522	1	0.506637	-1.04424	4.58677e-06	1.91642	0.96564	0.3904	0.959914	-0.0196922	1	0.767415	-0.369249	0.58816
ENSG00000118705	RPN2	1.45237	0.812699	5.91524e-09	0.311505	-1.894	4.08404e-27	1.62246	1.00401	7.49263e-13	0.792581	-0.29407	1	1.06709	0.119565	1	0.478398	-1.14777	1.62686e-07	1.67687	0.760181	0.561485	0.948687	-0.0531414	1	0.485771	-1.07993	0.000385299
ENSG00000185624	P4HB	3.171	0.779576	6.5048e-09	1.12988	-1.11855	7.84242e-13	2.76983	0.459211	0.00301764	1.4971	-0.560896	1	2.90347	0.398832	1	1.50994	-0.595435	0.00576732	3.42218	0.62594	0.64263	1.95632	-0.166977	1	1.55033	-0.528784	0.189641
ENSG00000130513	GDF15	1.4986	0.869061	7.57177e-09	0.255065	-2.21019	7.17559e-30	1.81315	1.24306	3.25458e-17	0.792581	-0.303833	1	1.7123	0.788397	1	0.501654	-1.08492	6.55617e-06	1.64265	0.720863	0.619275	0.522059	-0.976011	0.0134108	0.400503	-1.37842	1.88192e-05
ENSG00000029993	HMGB3	0.275498	-1.02354	8.04073e-09	0.189942	-1.58124	2.39092e-16	1.07841	1.69902	3.542e-33	0.57242	0.2684	1	1.2408	1.3524	1	0.691019	0.592469	0.00634339	0.410662	-0.191379	1	0.221735	-1.20028	0.00177605	0.255805	-0.994445	0.00627803
ENSG00000103035	PSMD7	1.59567	0.795885	8.29389e-09	0.502533	-1.30418	3.80145e-15	1.65155	0.821896	8.00185e-09	0.660484	-0.689874	1	1.3897	0.349232	1	0.621253	-0.900208	3.48325e-05	0.821324	-0.395458	1	0.785895	-0.500945	0.303493	0.710569	-0.658596	0.0698486
ENSG00000115310	RTN4	6.13491	0.758467	8.45471e-09	2.44428	-0.952285	4.08426e-10	5.12811	0.354577	0.0290204	3.03823	-0.52619	1	4.14427	-0.0618236	1	2.88866	-0.62888	0.00252184	6.02304	0.468322	0.790278	3.37093	-0.361708	0.48899	4.00503	-0.0947647	1
ENSG00000074319	TSG101	1.05484	0.821881	8.50125e-09	0.398336	-0.991711	7.03564e-09	0.943744	0.544515	0.000594076	0.484355	-0.491002	1	0.769296	0.12706	1	0.333882	-1.20117	9.49893e-08	0.342218	-0.969186	1	0.732566	0.0504514	1	0.527113	-0.462275	0.369016
ENSG00000128590	DNAJB9	0.967016	0.856612	8.56258e-09	0.418958	-0.739636	5.77796e-05	0.704576	0.175541	0.499369	0.792581	0.323344	1	1.06709	0.741524	1	0.380393	-0.840293	0.000629816	0.889767	0.482269	0.898954	0.589421	-0.129032	1	0.488355	-0.422051	0.519457
ENSG00000140416	TPM1	2.70228	0.850755	8.76688e-09	1.19501	-0.711329	5.21204e-05	1.61385	-0.193561	0.48577	1.40903	-0.369276	1	2.08454	0.199014	1	1.72257	-0.0703959	1	3.14841	0.784421	0.542801	1.22936	-0.587267	0.238946	1.65627	-0.128969	1
ENSG00000159352	PSMD4	2.10784	0.782246	9.63764e-09	0.748915	-1.12072	4.82923e-12	1.9866	0.614252	3.08825e-05	0.880646	-0.707708	1	1.93565	0.410786	1	0.840519	-0.87304	4.65793e-05	2.15597	0.557687	0.730677	1.26305	-0.20949	0.933267	0.971542	-0.616298	0.0960256
ENSG00000167004	PDIA3	1.75653	0.79518	1.02048e-08	0.353835	-2.00313	3.69291e-30	2.04155	1.07554	4.90992e-15	1.18887	-0.0185808	1	1.8612	0.629033	1	0.499992	-1.38434	1.58566e-10	2.12175	0.808901	0.510287	1.17884	-0.0235254	1	0.568455	-1.14224	0.000123087
ENSG00000075785	RAB7A	1.00954	0.823277	1.12815e-08	0.36903	-1.04354	1.3238e-09	0.897419	0.532851	0.000843034	0.39629	-0.690606	1	0.6204	-0.11061	1	0.382054	-0.923705	4.93871e-05	0.342218	-0.904801	1	0.670817	-0.0175468	1	0.488355	-0.51091	0.280122
ENSG00000213593	TMX2	1.06039	0.814081	1.15251e-08	0.333213	-1.29365	8.01353e-14	1.05363	0.75267	5.13741e-07	0.264194	-1.28346	1	0.74448	0.0681659	1	0.392021	-0.966653	2.01215e-05	0.889767	0.321148	1	0.639943	-0.173909	1	0.441845	-0.745045	0.0393357
ENSG00000268518	AC020909.2	0.472414	1.29658	1.27563e-08	0.242041	-0.137123	0.893994	0.093728	-1.69736	2.60181e-08	0.132097	-0.637723	1	0.148896	-0.632908	1	0.212621	-0.334005	0.681401	2.63508	3.39223	0.000158109	0.036488	-2.84631	1.10049e-05	0.245469	-0.0902521	1
ENSG00000156603	MED19	0.817249	0.855929	1.52649e-08	0.344067	-0.787353	2.0459e-05	0.59792	0.18295	0.48577	0.484355	-0.100025	1	0.6204	0.217705	1	0.353815	-0.689222	0.00702782	1.33465	1.30199	0.216896	0.362073	-0.617196	0.221027	0.503858	-0.111842	1
ENSG00000149925	ALDOA	1.35068	0.807463	1.6387e-08	0.556802	-0.858739	5.71368e-07	1.03316	0.226477	0.308657	1.05677	0.20584	1	1.2408	0.437541	1	0.458465	-1.10467	9.37607e-07	0.821324	-0.146347	1	1.10587	0.300045	0.577933	0.764831	-0.280186	0.807688
ENSG00000074410	CA12	2.11153	0.776915	1.73808e-08	1.07453	-0.528384	0.00145773	1.30896	-0.184751	0.477128	0.96871	-0.581959	1	1.19117	-0.291195	1	0.803975	-0.948927	9.6704e-06	3.35374	1.18912	0.218098	1.82159	0.361071	0.406586	1.40305	-0.0525496	1
ENSG00000187837	HIST1H1C	2.07363	0.790154	2.30101e-08	0.730463	-1.12891	1.54294e-11	1.98229	0.650433	1.79446e-05	0.528387	-1.37272	1	1.8612	0.383229	1	0.802313	-0.914684	3.6646e-05	1.06088	-0.420901	1	1.05254	-0.459766	0.405603	1.16533	-0.305311	0.720106
ENSG00000106268	NUDT1	0.930961	-0.845031	2.6658e-08	0.616498	-1.4809	2.52147e-19	3.20507	1.64227	1.56456e-37	1.10081	-0.443201	1	2.15899	0.523321	1	1.9518	0.462934	0.0251494	1.06088	-0.494491	1	1.01605	-0.591418	0.165364	0.710569	-1.13714	7.54851e-05
ENSG00000155660	PDIA4	0.793212	0.842354	2.89736e-08	0.187771	-1.71787	3.88445e-19	0.847862	0.93548	1.41431e-09	0.616452	0.25846	1	0.794112	0.600965	1	0.282388	-1.00411	4.31419e-05	1.02665	0.963654	0.460877	0.362073	-0.58067	0.271213	0.307483	-0.832873	0.0308363
ENSG00000138069	RAB1A	1.51801	0.770539	3.18444e-08	0.485167	-1.29849	6.4711e-15	1.55136	0.771259	9.58008e-08	0.616452	-0.727351	1	1.26562	0.271632	1	0.523248	-1.10669	2.93805e-07	0.684436	-0.592209	1	0.957108	-0.137505	1	0.764831	-0.486455	0.291988
ENSG00000138760	SCARB2	1.4043	0.775359	3.18444e-08	0.811867	-0.308487	0.115393	0.676566	-0.62308	0.000290362	0.616452	-0.61161	1	0.521136	-0.863001	1	0.684375	-0.559851	0.0184481	2.01909	1.05174	0.323058	0.973948	0.0149177	1	1.20668	0.357659	0.409489
ENSG00000168090	COPS6	4.02153	0.738854	3.19462e-08	1.39906	-1.18672	1.51555e-14	3.81592	0.588619	4.48669e-05	1.80532	-0.667105	1	2.9531	0.0503627	1	1.51493	-0.993244	6.84209e-07	4.68839	0.708287	0.547444	3.01447	0.109402	1	2.07486	-0.474313	0.274514
ENSG00000105404	RABAC1	1.18335	0.791271	3.48637e-08	0.62084	-0.46446	0.00954735	0.792918	-0.0325947	1	0.308226	-1.26341	1	0.818928	0.0284082	1	0.455143	-0.921258	3.67195e-05	0.342218	-1.15493	0.985387	0.931847	0.227046	0.755637	0.73124	-0.154671	1
ENSG00000214078	CPNE1	1.66501	0.769219	3.60124e-08	0.794501	-0.643147	0.000120599	1.23032	0.12946	0.666408	0.880646	-0.374725	1	1.26562	0.136047	1	0.642847	-0.931872	1.80894e-05	0.923989	-0.30985	1	1.28831	0.182608	0.868487	1.01288	-0.195707	0.966399
ENSG00000135624	CCT7	4.19811	0.729561	4.68366e-08	1.21672	-1.48459	1.40392e-21	4.70364	0.929166	3.20759e-12	2.20161	-0.454197	1	3.97056	0.410398	1	1.29234	-1.31164	6.38147e-11	2.90885	-0.0485976	1	3.0678	0.0626573	1	1.71829	-0.835039	0.00547456
ENSG00000115540	MOB4	1.06131	0.7987	4.94372e-08	0.402677	-1.00069	1.98485e-08	0.917888	0.456698	0.00852667	0.792581	0.151578	1	1.41451	0.973347	1	0.401987	-0.93953	7.52731e-05	1.06088	0.557456	0.795713	0.625909	-0.220103	0.942448	0.5452	-0.435567	0.474507
ENSG00000109971	HSPA8	14.2621	0.715158	5.01749e-08	6.04125	-0.88363	4.50247e-09	13.4344	0.552285	0.000107358	9.8192	-0.0911154	1	11.862	0.207508	1	4.50325	-1.28376	2.7326e-11	10.7114	0.0469348	1	12.1645	0.297085	0.542392	6.3176	-0.72583	0.0150098
ENSG00000174173	TRMT10C	1.13342	0.789421	5.20017e-08	0.391824	-1.15839	4.73694e-11	1.04394	0.574196	0.000327133	0.660484	-0.198888	1	0.99264	0.363078	1	0.458465	-0.843647	0.000328782	1.50576	0.953258	0.413084	0.65959	-0.247399	0.883208	0.555536	-0.514429	0.292858
ENSG00000129535	NRL	15.8679	0.71722	5.26523e-08	9.93669	-0.214424	0.28466	7.38297	-0.72709	2.14932e-06	7.17726	-0.696018	1	8.13965	-0.493069	1	7.78061	-0.594114	0.00438187	6.15993	-0.905408	1	10.3345	-0.127363	1	17.2164	0.69646	0.00365228
ENSG00000146278	PNRC1	1.64652	0.753118	6.82578e-08	1.1288	-0.0220337	1	0.894187	-0.435389	0.0160086	0.440323	-1.30472	1	0.794112	-0.519708	1	0.621253	-0.978853	5.18534e-06	0.787102	-0.527604	1	0.999209	-0.209165	0.933438	1.40822	0.333725	0.461329
ENSG00000108561	C1QBP	11.6976	0.707429	7.23278e-08	6.22576	-0.505589	0.00123449	8.3558	0.0150229	1	5.90033	-0.542696	1	6.57624	-0.365316	1	5.2956	-0.727838	0.00029027	4.68839	-0.863054	1	8.67291	0.0691208	1	8.34079	0.00802743	1
ENSG00000132780	NASP	0.4077	-0.910379	7.85893e-08	0.202967	-1.98214	1.29561e-25	1.73666	2.14362	2.19535e-58	0.660484	-0.00764989	1	1.34006	0.986578	1	0.652814	-0.0626096	1	0.992433	0.553919	0.816366	0.36488	-0.945482	0.0144939	0.263557	-1.43672	4.59384e-06
ENSG00000138175	ARL3	1.00307	0.77531	9.13941e-08	0.36686	-1.07706	3.72746e-10	0.916811	0.546194	0.000557511	0.484355	-0.447905	1	0.6204	-0.13202	1	0.410293	-0.835415	0.000274945	0.650214	-0.0592752	1	0.673624	-0.034103	1	0.503858	-0.48565	0.322129
ENSG00000142507	PSMB6	1.73157	0.742805	9.52647e-08	0.480825	-1.54111	3.78893e-20	1.96829	0.973893	1.88693e-12	0.96871	-0.316729	1	1.78675	0.556996	1	0.626236	-1.05199	9.76615e-07	0.684436	-0.80071	1	0.971141	-0.338275	0.632563	0.757079	-0.722963	0.0371209
ENSG00000265203	RBP3	0.530657	0.875243	9.81148e-08	0.154124	-1.37218	2.44728e-11	0.377067	0.144623	0.681983	1.40903	2.01779	1	0.347424	0.0566702	1	0.174416	-1.10132	4.63026e-05	1.91642	2.47746	0.00102896	0.376107	0.123591	1	0.304899	-0.20503	1
ENSG00000115806	GORASP2	1.16023	0.758992	1.18249e-07	0.530753	-0.721116	2.19377e-05	0.929739	0.274258	0.155397	0.39629	-0.932851	1	0.719664	-0.145959	1	0.516603	-0.7141	0.0018914	0.718658	-0.142579	1	0.777474	-0.0495512	1	0.656307	-0.314504	0.698721
ENSG00000108344	PSMD3	1.31555	0.749701	1.191e-07	0.430897	-1.27378	5.46417e-14	1.32404	0.719825	1.12634e-06	0.792581	-0.191177	1	0.769296	-0.240719	1	0.57142	-0.760171	0.00080328	1.77953	0.949016	0.388991	0.707305	-0.397267	0.51438	0.640804	-0.551934	0.194072
ENSG00000144224	UBXN4	2.25483	0.730218	1.19871e-07	0.747829	-1.26897	8.43679e-15	2.16005	0.600213	5.14971e-05	1.18887	-0.422268	1	1.8612	0.222068	1	0.960118	-0.806662	0.000203137	3.21685	1.00217	0.338037	1.54092	-0.0411233	1	1.16017	-0.483283	0.288482
ENSG00000137575	SDCBP	0.579655	0.859717	1.21119e-07	0.147612	-1.58998	9.85259e-15	0.550518	0.700379	5.73411e-05	0.39629	0.13552	1	1.04227	1.46233	1	0.197671	-1.05606	6.82755e-05	0.581771	0.638262	0.790728	0.38172	-0.00283573	1	0.206711	-0.942617	0.0205133
ENSG00000143156	NME7	0.771949	0.817147	1.25816e-07	0.290883	-0.997502	9.654e-08	0.601152	0.269158	0.226604	0.528387	0.0741417	1	0.967824	0.906601	1	0.310627	-0.830555	0.00101067	1.40309	1.43243	0.168304	0.482764	-0.114572	1	0.421174	-0.327941	0.732849
ENSG00000132646	PCNA	0.721102	-0.842443	1.423e-07	0.186686	-2.90983	2.74213e-52	3.40653	2.64645	4.8108e-99	0.96871	-0.248961	1	2.3327	1.01187	1	0.73753	-0.72285	0.00157222	1.43732	0.307325	1	0.578194	-1.0537	0.00203718	0.284228	-2.11132	3.90307e-13
ENSG00000108946	PRKAR1A	0.797835	0.790525	1.69961e-07	0.363604	-0.702989	0.000134584	0.594688	0.164053	0.548509	0.440323	-0.23288	1	1.34006	1.30975	1	0.320593	-0.851372	0.000505134	1.06088	0.968342	0.442504	0.435049	-0.344468	0.681785	0.480603	-0.192869	1
ENSG00000096384	HSP90AB1	31.0989	0.685701	1.77117e-07	12.9779	-0.930264	5.16242e-10	28.029	0.437857	0.00336681	22.3244	-0.0534074	1	42.758	0.921381	1	10.9201	-1.14069	3.09945e-09	27.0695	0.239323	1	28.862	0.41123	0.265148	14.6326	-0.654168	0.0360061
ENSG00000171222	SCAND1	2.0348	0.718557	2.21842e-07	1.03111	-0.579973	0.000376872	1.55675	0.152002	0.548415	1.27694	-0.181154	1	1.2408	-0.217091	1	0.896996	-0.760123	0.000466736	0.958211	-0.582482	1	1.38935	-0.0504401	1	1.35912	-0.0853402	1
ENSG00000197989	SNHG12	1.12695	0.78653	2.38168e-07	0.599132	-0.445204	0.0234915	0.868331	0.222901	0.34524	0.57242	-0.385952	1	0.818928	0.0964465	1	0.415276	-0.990946	3.81152e-05	0.889767	0.214997	1	0.595035	-0.398995	0.573613	0.658891	-0.244042	0.896511
ENSG00000139180	NDUFA9	1.16301	0.74399	2.38168e-07	0.349494	-1.41443	3.12512e-16	1.25294	0.85831	4.04543e-09	0.440323	-0.808069	1	1.11672	0.464095	1	0.433548	-1.0026	7.8588e-06	0.855545	0.0868937	1	0.743793	-0.132718	1	0.493522	-0.765399	0.0309546
ENSG00000182628	SKA2	0.309704	-0.902129	2.89155e-07	0.171491	-1.80968	9.86421e-21	1.05363	1.52035	9.90744e-27	0.528387	0.0959719	1	0.86856	0.774076	1	0.794008	0.762699	0.000137977	0.650214	0.369809	1	0.294711	-0.843732	0.0482565	0.31265	-0.760207	0.0592567
ENSG00000105825	TFPI2	1.59105	0.723156	2.98421e-07	0.658828	-0.913562	2.88119e-08	1.36606	0.376272	0.0281705	0.704516	-0.644771	1	1.11672	-0.00639913	1	0.609625	-0.975731	7.02659e-06	1.26621	0.169737	1	1.37532	0.326339	0.482863	0.87077	-0.391821	0.506173
ENSG00000100603	SNW1	0.852379	0.754993	3.13287e-07	0.285456	-1.23294	4.61294e-12	0.830624	0.658058	2.68427e-05	0.57242	-0.00183751	1	0.6204	0.0916612	1	0.367104	-0.767925	0.00132849	1.06088	0.848761	0.522793	0.533286	-0.157457	1	0.377248	-0.691634	0.0795435
ENSG00000112578	BYSL	0.979959	0.752985	3.35896e-07	0.348408	-1.13882	1.15922e-10	0.945899	0.636641	5.44917e-05	0.616452	-0.105156	1	1.0919	0.688175	1	0.372087	-0.966933	3.48972e-05	0.684436	0.0310137	1	0.656783	-0.0526705	1	0.454764	-0.621959	0.140287
ENSG00000151729	SLC25A4	1.23327	0.731419	3.38526e-07	0.544863	-0.799845	1.87746e-06	1.10319	0.464111	0.00471407	0.352258	-1.1913	1	0.794112	-0.113949	1	0.57142	-0.670929	0.00348768	0.479105	-0.80422	1	0.662397	-0.411071	0.482686	0.726072	-0.271941	0.804269
ENSG00000124795	DEK	2.32417	-0.747461	3.63361e-07	1.81042	-1.13127	1.48282e-13	6.05462	1.09928	2.17036e-17	1.18887	-1.57647	1	2.77939	-0.361954	1	6.32715	1.04617	5.91837e-11	1.84798	-0.952107	1	2.02368	-0.849687	0.00949227	2.09553	-0.80143	0.00785433
ENSG00000068697	LAPTM4A	1.60954	0.714088	4.29602e-07	0.414617	-1.67861	1.64706e-22	1.90796	1.03853	5.26665e-14	1.27694	0.155832	1	1.63786	0.519545	1	0.591353	-1.04732	1.70644e-06	1.95064	0.762941	0.549879	0.92904	-0.313595	0.700263	0.599462	-0.985074	0.00151549
ENSG00000144381	HSPD1	28.0083	0.666711	4.35067e-07	10.8093	-1.0722	8.62288e-13	28.3253	0.65217	2.0574e-06	14.5747	-0.530619	1	26.4042	0.356719	1	10.0513	-1.12032	6.15952e-09	19.9513	-0.06388	1	24.1382	0.278476	0.588709	13.1287	-0.673132	0.0288741
ENSG00000086061	DNAJA1	1.93218	0.717861	4.48399e-07	0.452605	-1.82417	6.7796e-26	2.37552	1.12505	2.73625e-16	1.2329	-0.155771	1	2.4816	0.855766	1	0.735869	-0.989444	6.72226e-06	1.81376	0.395051	0.911095	0.993596	-0.489044	0.340118	0.671811	-1.08698	0.000315348
ENSG00000134333	LDHA	31.0508	0.666219	4.51784e-07	9.16498	-1.5019	5.53109e-23	35.691	0.922493	1.39659e-12	19.6824	-0.246215	1	29.7296	0.378872	1	11.0679	-1.13118	4.45594e-09	17.1109	-0.436305	1	23.8154	0.0928915	1	13.9866	-0.734385	0.0129741
ENSG00000156976	EIF4A2	11.0264	0.670558	4.5338e-07	7.0919	-0.204399	0.318345	6.95958	-0.238228	0.241929	6.34065	-0.377795	1	11.2913	0.481896	1	3.93682	-1.12523	6.97554e-09	8.89767	0.122868	1	10.5984	0.456958	0.187927	7.12895	-0.172453	0.963309
ENSG00000165678	GHITM	2.14759	0.697574	4.59783e-07	0.843343	-1.0198	2.07656e-10	1.94459	0.457844	0.00353624	1.2329	-0.322146	1	2.05973	0.417839	1	0.99334	-0.699279	0.00134621	0.75288	-1.01005	1	1.54934	0.0208319	1	1.25577	-0.308128	0.698721
ENSG00000062716	VMP1	0.598145	0.822255	4.75445e-07	0.189942	-1.26826	2.34601e-10	0.555904	0.622217	0.000494875	0.220161	-0.673933	1	0.37224	-0.0569893	1	0.25581	-0.729679	0.00794929	1.12932	1.49958	0.156516	0.308744	-0.404115	0.624236	0.268724	-0.619657	0.230664
ENSG00000197353	LYPD2	1.0946	0.748572	4.77274e-07	0.647974	-0.287576	0.176036	0.540822	-0.600142	0.000944255	0.704516	-0.0867924	1	0.471504	-0.657357	1	0.480059	-0.74507	0.00160051	0.410662	-0.827745	1	0.550126	-0.500176	0.353589	1.31778	0.897332	0.000151758
ENSG00000255302	EID1	3.73494	0.680011	4.98042e-07	1.65304	-0.836798	5.52057e-08	3.32357	0.407855	0.00958349	2.24565	-0.289119	1	3.35016	0.302007	1	1.70595	-0.732601	0.000360572	2.56664	-0.0908423	1	2.66643	-0.00902827	1	2.1007	-0.38185	0.485197
ENSG00000113558	SKP1	6.37805	0.672248	5.2451e-07	2.3314	-1.15572	3.51252e-14	6.30348	0.610282	1.59147e-05	5.10774	0.105854	1	8.73523	0.909858	1	2.78069	-0.812059	5.15358e-05	6.46792	0.458451	0.797074	4.75186	0.0519733	1	2.90946	-0.709997	0.0205859
ENSG00000169689	CENPX	0.752535	-0.781305	5.37465e-07	0.603473	-1.11544	8.35035e-12	1.93489	1.02439	1.02897e-13	0.660484	-0.784564	1	0.99264	-0.226195	1	2.13452	1.08681	7.93385e-11	0.889767	-0.37872	1	0.628716	-0.938483	0.00562537	0.803589	-0.57085	0.149309
ENSG00000110955	ATP5F1B	10.1583	0.663924	6.10045e-07	3.53727	-1.2402	2.92067e-16	11.2129	0.832832	4.22838e-10	6.42871	-0.243508	1	9.20673	0.299851	1	3.73749	-1.08332	2.64338e-08	5.85193	-0.367971	1	7.70458	0.0738775	1	4.4262	-0.78615	0.00653404
ENSG00000136045	PWP1	1.01139	0.727096	6.17174e-07	0.434154	-0.850308	9.36666e-07	0.839243	0.313904	0.09871	0.57242	-0.267676	1	0.843744	0.257752	1	0.397004	-0.933473	4.81137e-05	1.47154	1.04629	0.341614	0.783088	0.155478	0.945085	0.571039	-0.338854	0.668624
ENSG00000100764	PSMC1	1.0456	0.730493	6.70959e-07	0.358177	-1.21508	6.73105e-12	1.09888	0.792638	1.39803e-07	0.836613	0.203664	1	1.21598	0.732911	1	0.406971	-0.944439	5.3525e-05	1.36887	0.896647	0.461309	0.533286	-0.489837	0.383219	0.459932	-0.719319	0.062589
ENSG00000174851	YIF1A	1.93958	0.691954	7.48137e-07	1.00289	-0.566039	0.000556234	1.44901	0.0852924	0.834883	1.05677	-0.393331	1	1.11672	-0.314922	1	0.955135	-0.603684	0.00750264	0.821324	-0.745518	1	1.15077	-0.28723	0.746986	1.54516	0.175015	0.87782
ENSG00000141526	SLC16A3	1.27487	0.723051	7.67192e-07	0.35492	-1.55004	2.64963e-18	1.43716	0.936201	1.24783e-10	0.880646	-0.0178407	1	1.34006	0.577502	1	0.388698	-1.32709	5.31186e-09	1.74531	0.949614	0.412285	0.948687	0.0891168	1	0.4651	-1.00862	0.00189896
ENSG00000109736	MFSD10	0.847757	0.741955	8.25141e-07	0.377714	-0.777042	1.68554e-05	0.59792	0.0213557	1	0.57242	-0.00239876	1	0.570768	-0.025507	1	0.425243	-0.535798	0.0427383	1.12932	0.936789	0.446861	0.673624	0.207852	0.833601	0.51161	-0.224169	0.941363
ENSG00000034713	GABARAPL2	2.46469	0.677583	8.42916e-07	1.09407	-0.833385	1.01715e-07	2.15467	0.371154	0.0247553	1.365	-0.392095	1	1.73712	-0.0413595	1	1.25247	-0.564399	0.012283	0.787102	-1.16082	0.964786	1.68687	-0.0761451	1	1.48832	-0.272523	0.772026
ENSG00000111674	ENO2	2.55714	0.679748	8.74985e-07	1.13965	-0.82516	1.58615e-07	2.23547	0.37304	0.0246294	1.2329	-0.586555	1	2.28307	0.299896	1	1.03819	-0.917302	1.25801e-05	2.01909	0.11578	1	2.15279	0.251912	0.658632	1.41855	-0.402668	0.453408
ENSG00000214063	TSPAN4	1.02618	0.718174	8.95603e-07	0.351664	-1.22328	1.28371e-12	0.952363	0.525583	0.000980043	0.39629	-0.781764	1	0.6204	-0.202248	1	0.493348	-0.621195	0.0094762	0.889767	0.306811	1	0.668011	-0.122648	1	0.63822	-0.195005	0.984723
ENSG00000137563	GGH	0.227424	-0.90226	9.00553e-07	0.0976845	-2.19511	3.45256e-25	1.02885	2.35312	3.4095e-61	0.39629	0.161688	1	0.49632	0.435454	1	0.328899	-0.22176	0.649207	0.581771	0.664557	0.75645	0.216121	-0.842346	0.062236	0.0904361	-2.12602	1.33462e-09
ENSG00000174307	PHLDA3	2.22062	0.692434	9.21808e-07	1.02786	-0.752434	3.24005e-06	2.04047	0.482329	0.00228276	0.39629	-1.91397	1	0.843744	-0.907726	1	1.15779	-0.512395	0.0304285	0.650214	-1.26407	0.911776	1.01324	-0.689255	0.0758643	1.43147	-0.15979	1
ENSG00000108654	DDX5	4.63447	0.664669	1.00249e-06	1.69211	-1.16296	4.87709e-14	4.69502	0.653866	3.79932e-06	3.9629	0.199507	1	4.26835	0.328168	1	2.25578	-0.64312	0.00217424	9.37678	1.4612	0.0844162	2.35768	-0.544502	0.20591	2.46503	-0.479257	0.232264
ENSG00000086065	CHMP5	1.3553	0.69608	1.01862e-06	0.609986	-0.795691	2.15525e-06	1.20446	0.419841	0.0116813	1.27694	0.39355	1	1.43933	0.572991	1	0.553148	-0.895799	5.3525e-05	1.0951	0.1799	1	0.982368	0.0284205	1	0.689898	-0.521598	0.245525
ENSG00000168002	POLR2G	1.85083	0.687947	1.02604e-06	0.636035	-1.24228	5.33254e-14	1.98445	0.794294	2.62869e-08	1.4971	0.159803	1	1.58822	0.254105	1	0.747497	-0.918942	2.27185e-05	1.40309	0.0724099	1	1.22094	-0.125531	1	0.834596	-0.713929	0.0413211
ENSG00000049449	RCN1	7.6557	0.652893	1.04035e-06	3.82381	-0.655594	1.8875e-05	6.13326	0.182343	0.399323	4.00694	-0.520022	1	6.27845	0.148458	1	3.82054	-0.612275	0.00310842	7.8368	0.457974	0.794493	5.64722	0.0222959	1	4.89647	-0.201788	0.88362
ENSG00000166794	PPIB	2.73279	0.675437	1.06127e-06	1.23191	-0.809536	2.80139e-07	2.41969	0.394079	0.0157197	1.67323	-0.256427	1	2.43197	0.29136	1	1.20596	-0.789764	0.000217788	1.84798	-0.109951	1	1.8665	-0.0810937	1	1.70537	-0.223012	0.886239
ENSG00000088833	NSFL1C	0.908773	0.724181	1.08434e-06	0.350579	-1.02728	6.42015e-09	0.874795	0.604795	0.000160392	0.484355	-0.338065	1	0.694848	0.137461	1	0.382054	-0.827853	0.00048743	1.12932	0.823706	0.528856	0.502411	-0.369919	0.611528	0.496106	-0.392255	0.545306
ENSG00000164934	DCAF13	0.808928	0.760881	1.22298e-06	0.270261	-1.2323	6.2467e-11	0.801536	0.697897	2.26563e-05	0.748549	0.442733	1	1.14154	1.03839	1	0.262455	-1.20291	1.14614e-06	1.43732	1.36182	0.198708	0.522059	-0.104855	1	0.328154	-0.819081	0.0383718
ENSG00000017483	SLC38A5	2.25668	0.671615	1.23951e-06	0.82055	-1.16377	4.03136e-13	2.29795	0.671025	3.07067e-06	1.05677	-0.62589	1	1.63786	-0.00140293	1	0.986696	-0.806691	0.000159429	2.70352	0.711257	0.567188	1.63354	0.00752185	1	1.08782	-0.624085	0.0839041
ENSG00000113141	IK	0.753459	0.755432	1.2659e-06	0.240955	-1.30565	4.25383e-12	0.772448	0.763939	2.09382e-06	0.792581	0.620992	1	0.818928	0.663776	1	0.252488	-1.15647	2.63046e-06	1.06088	1.02918	0.393082	0.479957	-0.12841	1	0.317818	-0.763035	0.0609649
ENSG00000137106	GRHPR	2.00429	0.675979	1.30543e-06	0.988785	-0.657921	4.24192e-05	1.5589	0.14683	0.572467	0.880646	-0.703802	1	1.14154	-0.341875	1	0.923574	-0.720592	0.000938899	1.26621	-0.196463	1	1.59705	0.162234	0.908022	1.38496	-0.0622376	1
ENSG00000101365	IDH3B	1.30168	0.692956	1.32327e-06	0.473227	-1.14731	8.79476e-12	1.36606	0.753947	2.74116e-07	0.792581	-0.21278	1	1.16635	0.328318	1	0.473415	-1.07702	9.63703e-07	1.30043	0.479673	0.837701	0.898165	-0.0507438	1	0.60463	-0.663633	0.0758425
ENSG00000129625	REEP5	0.714631	0.747622	1.3424e-06	0.2822	-0.971136	1.43446e-07	0.564523	0.237766	0.308505	0.264194	-0.755768	1	0.471504	-0.0388524	1	0.295677	-0.834905	0.000817923	1.19776	1.27405	0.235208	0.510832	0.0461416	1	0.503858	0.0244675	1
ENSG00000102390	PBDC1	0.7701	0.742397	1.38037e-06	0.255065	-1.25917	1.02334e-11	0.773526	0.709045	1.00617e-05	0.57242	0.137126	1	1.06709	1.00153	1	0.30066	-0.92957	0.000143736	0.444884	-0.215061	1	0.505218	-0.0919183	1	0.335905	-0.721386	0.0773322
ENSG00000164022	AIMP1	2.47486	0.670476	1.42193e-06	1.10058	-0.835736	1.20477e-07	2.11265	0.318787	0.0697868	2.06952	0.185205	1	4.3428	1.27739	1	0.996663	-0.9365	1.12259e-05	2.22442	0.295809	1	2.14437	0.291163	0.563006	1.24802	-0.556023	0.166491
ENSG00000022267	FHL1	1.42094	0.70315	1.45282e-06	0.720695	-0.589804	0.000705024	1.03747	0.0524066	0.973987	0.352258	-1.41435	1	1.19117	0.237281	1	0.749158	-0.485831	0.0552345	0.37644	-1.35051	0.878068	0.895359	-0.185179	1	1.04389	0.054857	1
ENSG00000126457	PRMT1	3.95774	0.655485	1.4712e-06	1.24168	-1.41215	1.03697e-19	4.44508	0.861784	1.90276e-10	2.8621	-0.0436509	1	4.49169	0.626893	1	1.52489	-1.01682	3.57437e-07	3.04574	0.0544	1	2.84325	-0.0167928	1	1.85782	-0.677261	0.0430995
ENSG00000099341	PSMD8	2.54697	0.664135	1.5192e-06	0.879161	-1.25304	4.2701e-15	2.83447	0.850566	6.87564e-10	1.67323	-0.161842	1	1.73712	-0.0980517	1	1.02324	-0.944819	6.01576e-06	1.16354	-0.670869	1	1.83282	-0.00732077	1	1.10849	-0.785524	0.013373
ENSG00000032219	ARID4A	0.905075	0.73919	1.55004e-06	0.349494	-1.0147	3.03415e-08	0.9696	0.841714	7.23108e-08	0.220161	-1.32556	1	0.6204	-0.00591794	1	0.318932	-1.09164	6.83248e-06	1.30043	1.04006	0.383054	0.457503	-0.49647	0.406278	0.353993	-0.889993	0.0161325
ENSG00000185608	MRPL40	1.53835	0.679611	1.60221e-06	0.696816	-0.797688	1.13851e-06	1.30896	0.320712	0.0750569	0.616452	-0.80567	1	1.14154	0.0453259	1	0.700986	-0.734994	0.000909172	0.958211	-0.202559	1	1.11429	0.0152082	1	1.01288	-0.134795	1
ENSG00000116459	ATP5PB	3.78579	0.653546	1.62297e-06	1.87446	-0.669524	1.77126e-05	3.48948	0.453372	0.00306839	1.76129	-0.670379	1	2.75458	-0.0183268	1	1.55147	-0.921962	4.62732e-06	2.12175	-0.400183	1	2.89939	0.0824638	1	1.96634	-0.52338	0.185911
ENSG00000181038	METTL23	1.00677	0.706202	1.62373e-06	0.515557	-0.570564	0.00115545	0.827392	0.277363	0.156422	0.440323	-0.623979	1	0.645216	-0.127415	1	0.405309	-0.908754	6.03973e-05	0.444884	-0.626849	1	0.645556	-0.154387	1	0.676978	-0.081277	1
ENSG00000204237	OXLD1	1.10569	0.699856	1.76348e-06	0.668596	-0.28875	0.157498	0.69488	-0.221174	0.376513	0.264194	-1.41744	1	0.670032	-0.214909	1	0.516603	-0.679862	0.00330582	0.479105	-0.666717	1	0.757827	-0.0556656	1	0.899193	0.215145	0.807688
ENSG00000142192	APP	1.07333	0.701558	1.94737e-06	0.344067	-1.342	6.7022e-14	1.04609	0.609209	0.000109113	1.40903	0.874941	1	1.16635	0.615746	1	0.450159	-0.848401	0.000352974	2.22442	1.53726	0.103356	0.721339	-0.084955	1	0.540032	-0.534425	0.266769
ENSG00000147224	PRPS1	1.0419	0.690985	2.16526e-06	0.307164	-1.48198	1.52041e-17	1.15382	0.866269	2.92986e-09	0.440323	-0.683541	1	1.2408	0.741042	1	0.398665	-0.998727	8.73479e-06	0.75288	0.0337574	1	0.696078	-0.101506	1	0.509026	-0.586598	0.154722
ENSG00000118680	MYL12B	1.93865	0.668415	2.22545e-06	0.77822	-1.00538	7.72732e-10	1.9155	0.606334	5.03162e-05	1.365	-0.0503085	1	2.18381	0.632687	1	0.838858	-0.825023	0.000156713	0.787102	-0.819431	1	1.34725	-0.0582815	1	0.997381	-0.526025	0.218985
ENSG00000105568	PPP2R1A	1.95992	0.665553	2.22545e-06	0.710926	-1.17189	6.51173e-13	2.03401	0.704604	1.1252e-06	1.01274	-0.484923	1	1.73712	0.284576	1	0.754141	-1.01039	2.09402e-06	1.0951	-0.375569	1	1.55495	0.147913	0.942448	0.992213	-0.552792	0.171104
ENSG00000229111	MED4-AS1	1.38396	0.690497	2.34115e-06	0.954052	-0.0629952	0.969333	0.703499	-0.596695	0.000707117	0.792581	-0.303162	1	0.769296	-0.353057	1	0.470093	-1.18444	8.53852e-08	0.650214	-0.581013	1	1.11429	0.190074	0.857071	1.39013	0.550319	0.0715857
ENSG00000166598	HSP90B1	2.84835	0.657019	2.53511e-06	0.687048	-1.8225	6.79604e-28	3.54227	1.08833	4.53759e-16	2.64194	0.320298	1	2.4816	0.247891	1	1.11626	-0.988781	2.72196e-06	3.42218	0.702042	0.566437	1.86931	-0.156471	1	1.0749	-1.0068	0.00059173
ENSG00000164237	CMBL	1.56331	0.673416	2.56058e-06	0.787989	-0.62331	0.00023096	1.30788	0.282789	0.139902	0.616452	-0.833021	1	1.56341	0.468253	1	0.637864	-0.91281	3.2345e-05	0.650214	-0.768697	1	1.28831	0.214323	0.788811	0.883689	-0.376645	0.529506
ENSG00000074695	LMAN1	1.72695	0.666563	2.57291e-06	0.649059	-1.11359	8.35035e-12	1.78299	0.694853	2.00967e-06	0.616452	-0.981486	1	0.595584	-1.0482	1	0.882046	-0.563654	0.0147877	1.64265	0.383209	0.939424	1.03008	-0.296479	0.725545	0.873354	-0.553252	0.171977
ENSG00000154277	UCHL1	4.5753	0.640889	2.64174e-06	1.15919	-1.7584	7.735e-29	5.7842	1.10897	1.68703e-17	2.55387	-0.425942	1	4.1939	0.305529	1	1.88868	-0.919903	4.73338e-06	3.07996	-0.149797	1	2.91062	-0.217015	0.863547	1.83973	-0.923169	0.00141135
ENSG00000177606	JUN	1.78057	0.70904	2.7644e-06	0.669682	-1.08128	1.03302e-09	1.74744	0.630088	8.93985e-05	0.616452	-0.997865	1	1.91083	0.590954	1	0.715936	-0.910852	0.000115334	1.98487	0.637305	0.671429	1.0357	-0.30561	0.764035	1.0103	-0.346224	0.684604
ENSG00000084623	EIF3I	3.80612	0.639007	2.80066e-06	1.73987	-0.814234	1.26158e-07	3.59722	0.489838	0.0010722	2.24565	-0.343562	1	3.22608	0.192536	1	1.52822	-0.964304	1.42556e-06	2.49819	-0.184109	1	3.25024	0.24448	0.704022	1.95342	-0.552	0.144492
ENSG00000115484	CCT4	6.30317	0.632031	2.8577e-06	2.96635	-0.771397	4.42659e-07	5.90163	0.464842	0.00189861	3.78678	-0.333245	1	7.02293	0.581433	1	2.47172	-1.00663	3.31682e-07	3.96973	-0.255856	1	5.33286	0.224205	0.75331	3.30221	-0.525943	0.147447
ENSG00000242372	EIF6	2.45452	0.647886	3.00633e-06	1.08538	-0.86215	3.68166e-08	2.30549	0.485686	0.00151849	1.14484	-0.65175	1	2.28307	0.338479	1	1.18769	-0.663895	0.00232469	0.855545	-1.05857	1	1.743	-0.0396799	1	1.36429	-0.422023	0.399764
ENSG00000086666	ZFAND6	0.929112	0.700541	3.01726e-06	0.415702	-0.801324	8.26064e-06	0.742283	0.218758	0.348989	0.616452	-0.0620868	1	1.2408	0.915314	1	0.461787	-0.580601	0.023991	1.02665	0.641095	0.722558	0.533286	-0.328921	0.7055	0.633052	-0.0642234	1
ENSG00000075618	FSCN1	1.44498	0.666773	3.02967e-06	0.571997	-1.02887	5.31777e-10	1.40161	0.567483	0.0002156	0.792581	-0.381235	1	1.11672	0.0966723	1	0.641186	-0.785843	0.000409037	0.821324	-0.335584	1	1.04692	0.00663635	1	0.819092	-0.376701	0.526229
ENSG00000132463	GRSF1	1.93403	0.651719	3.26583e-06	0.96165	-0.663282	4.86177e-05	1.61061	0.255021	0.188454	0.96871	-0.536451	1	1.56341	0.143353	1	0.920252	-0.687287	0.0017826	1.60843	0.178672	1	1.30515	-0.115991	1	1.32553	-0.0924285	1
ENSG00000161671	EMC10	1.46254	0.995673	3.75908e-06	0.731549	-0.39521	0.244528	0.584992	-0.77595	0.00661347	0.528387	-0.740115	1	0.421872	-1.07515	1	0.627897	-0.610273	0.167141	10.643	3.6053	2.97436e-06	0.513638	-0.882294	0.255089	0.754495	-0.299358	1
ENSG00000170315	UBB	9.6489	0.620794	3.86962e-06	3.65883	-1.13464	6.23976e-14	10.4728	0.755341	2.3845e-08	6.29662	-0.227454	1	9.67824	0.418883	1	4.28399	-0.820699	3.6646e-05	5.78349	-0.338961	1	6.75869	-0.0820074	1	4.73627	-0.634257	0.0480072
ENSG00000143314	MRPL24	2.08103	0.645556	3.95673e-06	0.854197	-0.986133	7.41528e-10	1.95428	0.4832	0.00178539	1.2329	-0.310816	1	1.66267	0.120885	1	0.890352	-0.859285	5.24396e-05	1.26621	-0.271086	1	1.68967	0.169946	0.891896	1.29194	-0.251772	0.822885
ENSG00000091483	FH	1.0345	0.685484	4.14455e-06	0.294139	-1.5428	7.82836e-18	1.25402	1.05967	1.83089e-13	1.05677	0.513859	1	0.99264	0.428425	1	0.335543	-1.25727	4.48448e-08	0.615993	-0.236951	1	0.656783	-0.184511	1	0.416006	-0.885998	0.010348
ENSG00000169189	NSMCE1	1.44868	0.65511	4.7284e-06	0.625181	-0.896178	4.87728e-08	1.33697	0.457472	0.0046037	0.616452	-0.734936	1	1.0919	0.0531759	1	0.692681	-0.676403	0.00265714	0.889767	-0.235338	1	1.16762	0.166062	0.904748	0.746743	-0.531298	0.209611
ENSG00000127928	GNGT1	2.77902	0.64056	4.73005e-06	1.75507	-0.260593	0.180607	1.76575	-0.250334	0.234596	2.15758	0.0564715	1	2.75458	0.423815	1	1.33553	-0.680267	0.00198745	3.25107	0.652939	0.613904	2.64117	0.417471	0.292695	1.55292	-0.419246	0.419817
ENSG00000141504	SAT2	2.00152	0.643513	4.76102e-06	1.28835	-0.224343	0.282555	1.23139	-0.304583	0.119758	1.01274	-0.5299	1	1.06709	-0.45722	1	0.970085	-0.664101	0.00266465	1.60843	0.123374	1	1.57179	0.115765	1	1.60976	0.154888	0.939413
ENSG00000115128	SF3B6	6.08776	0.617948	5.40455e-06	3.06621	-0.668447	1.46559e-05	5.19167	0.270573	0.130617	4.3592	-0.0903751	1	6.79958	0.575711	1	2.89863	-0.712204	0.000480202	4.51728	-0.0286946	1	4.90062	0.13497	0.993418	3.59677	-0.350146	0.517353
ENSG00000101474	APMAP	1.14822	0.666114	5.48591e-06	0.48191	-0.933209	4.96013e-08	1.13982	0.613837	7.39894e-05	0.924678	0.164011	1	0.943008	0.190472	1	0.425243	-1.06731	2.13937e-06	1.26621	0.606746	0.724568	0.73818	-0.179273	1	0.674395	-0.321238	0.698721
ENSG00000141101	NOB1	3.98732	0.621324	5.71783e-06	2.68415	-0.16311	0.480115	2.82369	-0.0721342	0.900502	1.2329	-1.26774	1	2.65531	-0.168242	1	1.59964	-0.978326	9.63703e-07	1.47154	-1.01679	1	3.52811	0.28816	0.582668	2.6459	-0.16624	0.987119
ENSG00000163050	COQ8A	0.748837	0.700147	5.82426e-06	0.222504	-1.46145	5.5933e-15	0.825238	0.86472	2.23448e-08	0.352258	-0.49038	1	0.843744	0.678914	1	0.239199	-1.26807	1.52234e-07	1.12932	1.09062	0.34743	0.583808	0.148591	0.989636	0.302315	-0.86695	0.0203038
ENSG00000146223	RPL7L1	3.15436	0.623506	5.87574e-06	1.78654	-0.464024	0.00444361	2.39814	0.0596623	0.927907	1.18887	-0.978208	1	1.96046	-0.262536	1	1.87373	-0.353349	0.162097	2.39553	0.0181444	1	1.90018	-0.313221	0.657036	2.25832	-0.0450074	1
ENSG00000099901	RANBP1	2.4499	-0.672944	5.9374e-06	1.66281	-1.28367	8.57354e-17	6.62022	1.28504	6.55224e-24	2.64194	-0.463979	1	3.99537	0.148273	1	5.37367	0.722836	3.59763e-05	3.04574	-0.252335	1	2.17244	-0.756934	0.0301792	2.16788	-0.764488	0.0141407
ENSG00000128463	EMC4	1.49398	0.646117	6.11531e-06	0.518813	-1.25559	2.85927e-14	1.56213	0.701802	1.62719e-06	0.528387	-0.99248	1	0.893376	-0.282484	1	0.79733	-0.508026	0.0341401	1.06088	-0.0393145	1	0.931847	-0.241386	0.864134	0.821676	-0.438047	0.387589
ENSG00000022277	RTF2	1.15376	0.65738	6.29239e-06	0.535094	-0.774762	5.35078e-06	1.0407	0.414559	0.014504	0.880646	0.083732	1	1.01746	0.285757	1	0.538198	-0.713125	0.00204242	0.821324	-0.0153269	1	0.797122	-0.0735674	1	0.65114	-0.389165	0.519457
ENSG00000135972	MRPS9	0.877341	0.680645	6.34469e-06	0.323444	-1.13257	2.17409e-10	0.912502	0.723587	3.25127e-06	0.352258	-0.732201	1	0.943008	0.592815	1	0.327238	-1.0446	9.01073e-06	1.0951	0.802769	0.55024	0.639943	0.0291426	1	0.390167	-0.735674	0.0556844
ENSG00000204220	PFDN6	1.23604	0.646431	7.26186e-06	0.473227	-1.09783	4.85582e-11	1.25186	0.636412	2.31019e-05	0.836613	-0.0941397	1	1.2408	0.461491	1	0.509959	-0.913924	3.53439e-05	0.75288	-0.243587	1	0.993596	0.156054	0.942448	0.633052	-0.546524	0.197896
ENSG00000105518	TMEM205	1.48103	0.641871	7.35035e-06	0.633864	-0.919846	1.92595e-08	1.30896	0.360874	0.0369709	0.836613	-0.359077	1	0.918192	-0.233884	1	0.764108	-0.565239	0.01518	1.16354	0.100699	1	1.14516	0.0908658	1	0.935367	-0.226702	0.883236
ENSG00000120265	PCMT1	1.52726	0.649207	7.43208e-06	0.401592	-1.69239	1.4819e-22	1.87456	1.05058	4.56701e-14	1.2329	0.140028	1	1.48896	0.416046	1	0.639525	-0.889504	6.31821e-05	1.12932	0.0188187	1	0.971141	-0.209441	0.942448	0.614965	-0.911664	0.0045954
ENSG00000118194	TNNT2	1.05392	0.697355	7.96598e-06	0.441751	-0.911831	7.95001e-07	0.960982	0.471711	0.00837303	0.57242	-0.34671	1	0.694848	-0.095777	1	0.659458	-0.211776	0.669826	1.53998	1.03152	0.380824	0.538899	-0.508878	0.395329	0.41859	-0.896704	0.0161325
ENSG00000007255	TRAPPC6A	2.1291	0.626954	8.00526e-06	1.2102	-0.454847	0.00657796	1.61061	0.0535084	0.960111	1.01274	-0.630328	1	1.46414	-0.107093	1	0.986696	-0.747132	0.000496915	1.06088	-0.565782	1	1.90579	0.311567	0.499147	1.3798	-0.198157	0.945381
ENSG00000150753	CCT5	2.48133	0.619668	8.84933e-06	0.66534	-1.68434	7.95457e-25	3.20938	1.13889	5.58315e-18	1.45307	-0.352367	1	2.90347	0.651784	1	0.926896	-1.08957	1.52234e-07	1.91642	0.0450488	1	1.72897	-0.0895814	1	0.863018	-1.15496	3.63818e-05
ENSG00000101294	HM13	1.7667	0.631989	9.33716e-06	0.908466	-0.621731	0.00018064	1.47702	0.24528	0.22239	0.748549	-0.77345	1	1.01746	-0.351245	1	0.908624	-0.577905	0.0120368	1.81376	0.468562	0.84004	1.22936	-0.0820377	1	1.14208	-0.197981	0.957971
ENSG00000127884	ECHS1	1.03081	0.653292	9.41313e-06	0.341896	-1.32258	3.02371e-14	1.17106	0.884334	1.31195e-09	0.616452	-0.243634	1	1.0919	0.548344	1	0.43687	-0.866263	0.000156713	0.855545	0.20261	1	0.609068	-0.318108	0.706003	0.488355	-0.659743	0.0881003
ENSG00000109180	OCIAD1	2.25298	0.620506	9.9457e-06	1.01483	-0.852308	6.16234e-08	2.07818	0.425058	0.00783164	1.10081	-0.600581	1	1.91083	0.18846	1	1.22423	-0.498841	0.0343713	1.67687	-0.00455298	1	1.60547	-0.0537378	1	1.26869	-0.421135	0.409489
ENSG00000008394	MGST1	3.39473	0.60973	1.17199e-05	1.32634	-1.09388	2.06361e-12	3.441	0.603531	3.15178e-05	2.24565	-0.197338	1	3.67277	0.527912	1	1.45347	-0.884828	2.32283e-05	3.7644	0.552259	0.711348	2.94711	0.249398	0.697109	1.70278	-0.607668	0.0920748
ENSG00000075914	EXOSC7	0.948526	0.65485	1.18889e-05	0.272431	-1.5485	4.93331e-18	1.16568	1.05914	1.57064e-13	0.748549	0.142355	1	0.893376	0.384743	1	0.350493	-1.07778	2.63897e-06	0.889767	0.37948	1	0.617489	-0.166875	1	0.353993	-1.01873	0.00181562
ENSG00000232119	MCTS1	1.00954	0.661234	1.20479e-05	0.593705	-0.367895	0.0633232	0.778912	0.119687	0.698282	0.748549	0.0561988	1	0.86856	0.258066	1	0.363782	-1.11241	1.41161e-06	0.513327	-0.466822	1	0.889745	0.313758	0.56507	0.581375	-0.35454	0.631805
ENSG00000076248	UNG	0.355004	-0.756279	1.22133e-05	0.157381	-2.02004	1.28851e-25	1.22601	1.78867	4.18894e-38	0.440323	-0.220039	1	0.570768	0.10716	1	0.715936	0.485451	0.0295084	0.479105	-0.122308	1	0.36488	-0.599039	0.224031	0.214463	-1.40038	1.14767e-05
ENSG00000129562	DAD1	1.43296	0.630821	1.26044e-05	0.53618	-1.14684	4.95522e-12	1.58045	0.798964	3.06364e-08	0.704516	-0.554048	1	0.918192	-0.193286	1	0.597998	-0.907816	3.48325e-05	1.0951	0.0557493	1	0.931847	-0.18754	0.986227	0.782918	-0.458914	0.347766
ENSG00000163950	SLBP	0.427114	-0.731696	1.281e-05	0.249638	-1.57154	2.2316e-18	1.2217	1.33787	8.34499e-22	0.220161	-1.34376	1	0.99264	0.640691	1	1.10131	0.959147	9.63644e-08	0.787102	0.313384	1	0.350846	-0.916705	0.0157879	0.294563	-1.18456	0.000161749
ENSG00000198467	TPM2	8.00423	0.608737	1.30743e-05	4.31657	-0.559948	0.000497838	6.69455	0.225404	0.261888	4.05097	-0.598179	1	6.22881	0.0425183	1	5.21587	-0.213942	0.534635	6.15993	0.0152479	1	4.84729	-0.316681	0.622065	4.297	-0.505078	0.196463
ENSG00000160678	S100A1	5.22152	0.600091	1.35531e-05	2.49638	-0.769563	6.471e-07	3.97967	0.0442282	0.990863	3.17032	-0.336039	1	3.30053	-0.260893	1	3.1345	-0.354158	0.158895	2.1902	-0.856365	1	3.1127	-0.346769	0.536204	5.31764	0.503513	0.0945888
ENSG00000141543	EIF4A3	1.10292	0.637497	1.385e-05	0.220333	-2.1224	1.34747e-30	1.56968	1.38542	1.20971e-24	1.10081	0.446073	1	1.81157	1.16868	1	0.308965	-1.51442	2.05678e-11	1.47154	0.860319	0.479723	0.558547	-0.565563	0.237847	0.37208	-1.18331	0.000123087
ENSG00000138363	ATIC	2.09674	0.610613	1.48417e-05	1.01483	-0.74029	2.96913e-06	2.08572	0.566295	0.000145114	0.880646	-0.812343	1	1.58822	0.0207886	1	0.837197	-0.992267	2.13475e-06	1.30043	-0.267599	1	1.73458	0.174098	0.877	1.0258	-0.644036	0.0687058
ENSG00000161960	EIF4A1	3.54542	0.600952	1.49912e-05	1.44139	-1.03588	2.11614e-11	3.67586	0.641374	7.02509e-06	3.39049	0.322089	1	3.79685	0.506752	1	1.48171	-0.929071	7.73689e-06	4.51728	0.746736	0.516524	2.61871	-0.0124631	1	1.94567	-0.475788	0.279887
ENSG00000133639	BTG1	2.75221	0.616761	1.50995e-05	1.71708	-0.301272	0.108631	2.10726	0.067048	0.904355	0.924678	-1.13432	1	2.13418	0.0534822	1	1.13453	-0.938695	1.10052e-05	2.73775	0.403555	0.882636	2.3661	0.239275	0.703496	1.66919	-0.309295	0.698721
ENSG00000178719	GRINA	2.28256	0.61055	1.51575e-05	1.411	-0.322346	0.0759859	1.59661	-0.103229	0.791475	0.660484	-1.3285	1	0.893376	-0.921268	1	1.20098	-0.557791	0.0135288	1.06088	-0.677552	1	1.72335	0.029648	1	1.83714	0.13163	0.987119
ENSG00000138061	CYP1B1	1.92664	-0.654179	1.51911e-05	1.79305	-0.75043	1.62768e-06	3.70387	0.564776	0.000123805	1.32097	-1.08047	1	1.0919	-1.34747	1	5.27235	1.16046	4.12819e-13	3.25107	0.20593	1	1.06938	-1.44312	7.04951e-07	2.97147	0.116348	1
ENSG00000010219	DYRK4	1.0456	0.644669	1.59237e-05	0.710926	-0.125192	0.704906	0.635627	-0.323978	0.120082	0.39629	-0.857114	1	0.595584	-0.334993	1	0.495009	-0.6986	0.00256402	0.307996	-1.2093	0.948764	0.799929	0.0773641	1	0.847515	0.16982	0.925556
ENSG00000204394	VARS	0.830192	0.660768	1.63024e-05	0.362518	-0.871165	1.2125e-06	0.712118	0.320076	0.103061	0.440323	-0.374803	1	0.670032	0.176191	1	0.441854	-0.499811	0.0640581	1.19776	0.997362	0.4026	0.530479	-0.190724	1	0.527113	-0.202323	0.985292
ENSG00000198570	RD3	1.47641	0.618529	1.71796e-05	0.845514	-0.448281	0.0103078	1.03424	-0.0936638	0.832469	0.39629	-1.37312	1	0.918192	-0.244927	1	0.727564	-0.655286	0.00362502	0.958211	-0.18347	1	1.12551	0.0516515	1	1.31261	0.297859	0.545026
ENSG00000051108	HERPUD1	1.83326	0.621674	1.8113e-05	0.998553	-0.532004	0.00159623	1.42854	0.103995	0.766516	0.57242	-1.19736	1	0.694848	-0.949387	1	1.29068	-0.0754127	1	2.22442	0.700298	0.588395	0.825189	-0.758208	0.0464885	1.27127	-0.0955845	1
ENSG00000105968	H2AFV	0.891208	-0.662881	1.893e-05	0.617583	-1.24038	2.51812e-14	2.33997	1.22961	2.60667e-20	0.836613	-0.607053	1	1.41451	0.132511	1	2.09133	0.85752	1.02042e-06	0.581771	-1.11176	1	0.676431	-0.980242	0.00307198	0.788086	-0.754532	0.023134
ENSG00000086504	MRPL28	1.05114	0.6321	1.92468e-05	0.386397	-1.17367	7.97875e-12	1.13551	0.756445	3.85945e-07	0.660484	-0.192446	1	1.21598	0.65978	1	0.471754	-0.791849	0.000568211	0.650214	-0.220982	1	0.676431	-0.20152	0.960446	0.5452	-0.536377	0.23388
ENSG00000023191	RNH1	2.6727	0.599155	1.96965e-05	1.23191	-0.830699	1.13273e-07	2.51881	0.447876	0.0041348	1.45307	-0.473662	1	1.91083	-0.0747083	1	1.30397	-0.686529	0.00153535	2.15597	0.0916973	1	2.01807	0.0212083	1	1.67178	-0.273904	0.768855
ENSG00000048544	MRPS10	1.01971	0.633684	2.0626e-05	0.428727	-0.954396	2.9117e-08	1.00623	0.571676	0.000304585	0.440323	-0.690207	1	1.01746	0.450151	1	0.521587	-0.583839	0.0171455	0.889767	0.260174	1	0.631523	-0.259483	0.830423	0.555536	-0.459649	0.385851
ENSG00000117118	SDHB	1.02618	0.636142	2.07203e-05	0.38097	-1.15467	1.26079e-11	1.13551	0.811109	5.2112e-08	0.220161	-1.5744	1	0.967824	0.371282	1	0.45182	-0.818859	0.00032088	0.444884	-0.700664	1	0.704499	-0.0981029	1	0.478019	-0.697447	0.0604692
ENSG00000101608	MYL12A	1.87579	0.604777	2.07961e-05	0.770622	-1.01523	3.52185e-10	2.02754	0.731268	3.16579e-07	1.40903	-0.000203536	1	1.58822	0.179082	1	0.938524	-0.641819	0.00411343	1.5742	0.161146	1	1.13113	-0.323744	0.649178	0.906944	-0.665807	0.0604064
ENSG00000169439	SDC2	1.12325	0.629588	2.08565e-05	0.452605	-1.02714	2.14633e-09	1.1215	0.591616	0.000150194	0.660484	-0.290202	1	1.06709	0.374197	1	0.509959	-0.775824	0.000803404	1.47154	0.828349	0.517026	0.861677	0.070443	1	0.550368	-0.625593	0.119168
ENSG00000130724	CHMP2A	2.12818	0.60327	2.08926e-05	1.08755	-0.654792	4.35906e-05	1.81423	0.257114	0.181929	1.32097	-0.274797	1	1.2408	-0.358704	1	1.20264	-0.448568	0.0658133	0.889767	-0.827132	1	1.38374	-0.208697	0.931572	1.53483	-0.0475513	1
ENSG00000143333	RGS16	1.70753	0.630229	2.18889e-05	0.795586	-0.788456	4.73808e-06	1.51365	0.356245	0.0480231	1.2329	-0.0343751	1	2.05973	0.70827	1	0.828891	-0.670954	0.00463721	2.1902	0.787395	0.532274	1.25462	0.0018792	1	0.945703	-0.43904	0.436295
ENSG00000146701	MDH2	8.97587	0.575925	2.27544e-05	3.76845	-1.00279	2.78326e-11	9.44068	0.646979	2.99942e-06	4.53532	-0.624189	1	7.24627	0.0730982	1	3.96173	-0.862547	1.25801e-05	4.48306	-0.631046	1	7.9656	0.258822	0.6433	4.64583	-0.584722	0.0795467
ENSG00000074800	ENO1	21.7172	0.57271	2.43624e-05	5.34986	-1.85179	6.22905e-33	29.9844	1.24051	4.67153e-23	12.3731	-0.461252	1	23.7489	0.510507	1	6.31386	-1.51	4.79149e-15	12.491	-0.435587	1	19.6221	0.284891	0.573335	7.26589	-1.24945	7.68771e-07
ENSG00000135821	GLUL	1.08535	0.627411	2.48772e-05	0.448263	-0.988427	9.93072e-09	1.06872	0.561529	0.000396934	0.528387	-0.542751	1	1.3897	0.801761	1	0.581387	-0.51501	0.0427633	0.787102	-0.00583743	1	0.566967	-0.525304	0.300928	0.674395	-0.261181	0.839736
ENSG00000154553	PDLIM3	1.29244	0.615591	2.58406e-05	0.727207	-0.480803	0.00629927	0.968523	0.0267919	1	0.57242	-0.695959	1	0.794112	-0.25865	1	0.855469	-0.181371	0.708308	0.923989	-0.0432801	1	0.620296	-0.663502	0.1079	1.02064	0.106298	1
ENSG00000116747	TROVE2	1.27117	0.612638	2.67346e-05	0.60673	-0.761335	6.17954e-06	1.14197	0.36653	0.0354174	0.704516	-0.392767	1	1.0919	0.21519	1	0.66112	-0.573506	0.0161104	1.71109	0.852045	0.467919	0.811156	-0.229351	0.898693	0.816508	-0.22082	0.917753
ENSG00000114354	TFG	0.942055	0.62905	2.85619e-05	0.360347	-1.11143	1.29708e-10	1.00408	0.725414	1.87518e-06	0.57242	-0.229353	1	0.694848	0.0221446	1	0.440193	-0.730149	0.00183458	0.650214	-0.0640874	1	0.609068	-0.195881	0.982797	0.506442	-0.48291	0.336217
ENSG00000165280	VCP	1.21848	0.61638	2.89637e-05	0.501447	-1.00286	5.65844e-09	1.14736	0.462137	0.00489872	1.32097	0.542928	1	1.46414	0.700049	1	0.66112	-0.502981	0.0497443	2.22442	1.29394	0.187222	0.791508	-0.198908	0.980464	0.648556	-0.508626	0.289897
ENSG00000164032	H2AFZ	9.72563	-0.614038	2.90115e-05	6.0673	-1.36476	2.23091e-19	25.9153	1.33288	8.58135e-27	9.73113	-0.540607	1	16.3041	0.231247	1	20.5695	0.718011	2.77946e-05	9.27411	-0.598528	1	7.57266	-0.903794	0.00273021	7.82401	-0.859095	0.00189896
ENSG00000161203	AP2M1	2.01909	0.596384	2.94647e-05	0.918235	-0.854767	1.25597e-07	1.88102	0.422721	0.00892502	1.2329	-0.299836	1	1.76194	0.215279	1	1.12955	-0.469823	0.0523124	1.06088	-0.509343	1	1.30795	-0.21925	0.909368	1.34362	-0.178711	0.997579
ENSG00000145293	ENOPH1	1.40338	0.604068	3.19849e-05	0.491679	-1.27228	2.04598e-14	1.47164	0.667782	6.72219e-06	0.660484	-0.629481	1	1.36488	0.384309	1	0.789025	-0.455376	0.0701139	0.923989	-0.170493	1	0.886938	-0.250769	0.834622	0.844931	-0.327941	0.662437
ENSG00000105379	ETFB	1.19352	0.61329	3.20043e-05	0.399421	-1.33813	3.98156e-15	1.31758	0.783864	9.62264e-08	0.660484	-0.388906	1	1.06709	0.274743	1	0.533215	-0.813125	0.000310336	0.615993	-0.492038	1	0.976755	0.160369	0.932395	0.589126	-0.626171	0.10658
ENSG00000117410	ATP6V0B	1.63635	0.603865	3.256e-05	0.656657	-1.05392	1.69306e-10	1.64078	0.576156	0.000164324	1.05677	-0.205471	1	1.04227	-0.224479	1	0.935202	-0.429493	0.0953593	1.23199	0.0112184	1	0.982368	-0.330787	0.645635	1.02064	-0.273741	0.797587
ENSG00000077549	CAPZB	1.39505	0.601211	3.3478e-05	0.573083	-1.01752	6.14355e-10	1.47595	0.683359	3.47714e-06	0.57242	-0.816073	1	1.43933	0.467316	1	0.734208	-0.56327	0.0161733	0.855545	-0.271339	1	0.84203	-0.323785	0.658649	0.738992	-0.527397	0.217889
ENSG00000160789	LMNA	1.11309	0.632278	3.3951e-05	0.304993	-1.63911	4.18201e-19	1.55244	1.33026	3.29538e-21	0.57242	-0.468701	1	1.78675	1.1316	1	0.395343	-1.15569	8.51894e-07	1.60843	0.970596	0.406215	0.342426	-1.31722	0.0001632	0.377248	-1.1801	0.000261826
ENSG00000117519	CNN3	1.39228	0.604559	3.47226e-05	0.709841	-0.657202	0.000103837	1.12689	0.160294	0.524049	0.616452	-0.7111	1	1.31525	0.343111	1	0.88703	-0.25243	0.471667	1.19776	0.206493	1	0.743793	-0.508585	0.305783	1.05423	0.0313209	1
ENSG00000113013	HSPA9	2.75036	0.581947	3.58219e-05	1.08647	-1.0967	2.11125e-12	2.8754	0.640415	8.65404e-06	1.58516	-0.404204	1	3.30053	0.661767	1	1.3837	-0.650529	0.00305672	4.68839	1.159	0.222593	1.9086	-0.12339	1	1.41597	-0.587048	0.118844
ENSG00000124762	CDKN1A	1.7177	0.617072	3.62342e-05	0.939942	-0.527666	0.00276424	1.43609	0.232278	0.287795	0.308226	-1.91523	1	0.943008	-0.428054	1	1.11626	-0.210902	0.611083	0.615993	-1.01661	1	0.707305	-0.895521	0.0143676	1.27644	0.0102305	1
ENSG00000168701	TMEM208	1.02896	0.630099	3.65452e-05	0.489508	-0.752975	2.03108e-05	0.846784	0.213993	0.355229	0.440323	-0.705641	1	0.818928	0.126176	1	0.662781	-0.214529	0.61934	0.992433	0.397989	0.959018	0.583808	-0.39678	0.552602	0.695066	-0.128702	1
ENSG00000175792	RUVBL1	1.06779	0.620853	3.65463e-05	0.281114	-1.70941	3.71791e-21	1.3402	1.07155	5.97513e-14	0.96871	0.30383	1	1.41451	0.846769	1	0.372087	-1.19292	1.92261e-07	0.821324	0.0727821	1	0.73818	-0.0984275	1	0.488355	-0.73634	0.0508693
ENSG00000131650	KREMEN2	0.269026	0.806626	3.67824e-05	0.103111	-0.969839	5.56813e-05	0.19392	0.117351	0.831664	0.176129	0.207293	1	0.24816	0.549402	1	0.131227	-0.524467	0.176616	1.0951	2.62937	0.00211658	0.165599	-0.132821	1	0.121443	-0.608122	0.39954
ENSG00000143753	DEGS1	0.886586	0.632249	3.7726e-05	0.21165	-1.85176	5.77116e-23	1.15598	1.17066	4.22569e-16	0.836613	0.378297	1	0.570768	-0.162959	1	0.403648	-0.76844	0.00154091	1.16354	0.841157	0.520233	0.457503	-0.53913	0.306609	0.335905	-1.01107	0.00274891
ENSG00000167815	PRDX2	3.31337	0.576522	3.78074e-05	1.08321	-1.4044	2.5162e-19	3.99368	0.936027	3.19064e-12	1.71726	-0.564587	1	3.59832	0.51114	1	1.34217	-0.99533	1.28363e-06	1.74531	-0.536665	1	2.71976	0.136018	0.99832	1.50641	-0.781228	0.0129545
ENSG00000204568	MRPS18B	1.87394	0.58567	3.90693e-05	1.16245	-0.336253	0.0613064	1.54166	0.174338	0.470139	1.2329	-0.198962	1	1.43933	0.0264715	1	0.858791	-0.794553	0.000217788	1.50576	0.0865107	1	1.50723	0.111517	1	1.07748	-0.413342	0.430554
ENSG00000166136	NDUFB8	3.59164	0.572517	3.92741e-05	1.85601	-0.660435	2.30731e-05	3.04024	0.216432	0.284936	2.20161	-0.332164	1	2.75458	0.00392353	1	2.00163	-0.494486	0.0261544	1.95064	-0.497937	1	2.75905	0.0284228	1	2.57614	-0.0794658	1
ENSG00000125870	SNRPB2	2.40645	0.583108	3.96633e-05	0.822721	-1.32794	3.40961e-16	2.7235	0.806918	7.66082e-09	2.5979	0.491745	1	3.69758	1.02403	1	1.01161	-0.932217	1.14067e-05	2.39553	0.384444	0.907806	1.84966	0.037659	1	1.15241	-0.696596	0.0434229
ENSG00000173812	EIF1	33.7346	0.556193	4.04079e-05	20.1035	-0.430568	0.00690292	26.7502	0.0795973	0.83364	15.7195	-0.764547	1	22.4088	-0.22744	1	20.6176	-0.358638	0.135325	19.5407	-0.437907	1	22.8639	-0.180479	0.942448	24.8777	-0.0487327	1
ENSG00000084207	GSTP1	33.6847	0.55557	4.25847e-05	12.8119	-1.17884	4.37809e-15	35.6037	0.637596	3.72968e-06	19.1981	-0.474128	1	27.6946	0.0823002	1	18.6226	-0.520857	0.0140161	16.7345	-0.660479	1	22.2436	-0.221378	0.829469	23.9294	-0.108093	1
ENSG00000123131	PRDX4	4.18794	0.568348	4.259e-05	1.66823	-1.09378	1.0641e-12	4.54527	0.70453	4.18361e-07	2.24565	-0.529288	1	2.82902	-0.183955	1	2.08967	-0.674115	0.00114087	3.69596	0.192259	1	3.09306	-0.0365131	1	2.29966	-0.498453	0.224213
ENSG00000125166	GOT2	1.25915	0.598415	4.28583e-05	0.62301	-0.712182	2.05873e-05	1.198	0.466174	0.00393826	0.484355	-0.892798	1	0.843744	-0.146669	1	0.689358	-0.50199	0.0401593	1.12932	0.265306	1	0.7466	-0.352714	0.606457	0.74416	-0.360308	0.566573
ENSG00000106701	FSD1L	0.421567	0.703984	4.40805e-05	0.16932	-0.972725	2.30073e-06	0.336128	0.218985	0.440456	0.176129	-0.50844	1	0.148896	-0.827137	1	0.244182	-0.328246	0.41606	1.06088	1.84763	0.0589292	0.232962	-0.376529	0.692184	0.289395	-0.0442384	1
ENSG00000140374	ETFA	1.58458	0.591748	4.59116e-05	0.6089	-1.13323	8.7502e-12	1.73451	0.745047	2.82321e-07	1.32097	0.145004	1	1.53859	0.370759	1	0.762447	-0.712875	0.00157327	1.50576	0.334409	0.98178	1.01605	-0.237676	0.87885	0.844931	-0.524549	0.232264
ENSG00000143183	TMCO1	1.23882	0.597274	4.7523e-05	0.569826	-0.834524	6.80964e-07	1.15921	0.43234	0.00918391	1.10081	0.250493	1	0.769296	-0.254123	1	0.702647	-0.44601	0.0847907	1.12932	0.288213	1	0.735373	-0.351711	0.618535	0.816508	-0.191611	0.985292
ENSG00000181610	MRPS23	1.85268	0.585121	4.85858e-05	1.00289	-0.571383	0.000500723	1.69141	0.372972	0.0274883	1.18887	-0.233662	1	1.43933	0.0427166	1	0.985035	-0.559554	0.0157763	1.26621	-0.142884	1	1.2041	-0.222032	0.901825	1.08523	-0.384986	0.513483
ENSG00000133316	WDR74	1.36362	0.598738	4.88216e-05	0.616498	-0.862135	3.416e-07	1.34344	0.535934	0.000665661	0.96871	-0.0656219	1	1.04227	0.037296	1	0.624575	-0.785035	0.000557163	1.91642	0.902678	0.430936	0.923426	-0.147476	1	0.82426	-0.325515	0.689752
ENSG00000155438	NIFK	2.10044	0.58091	4.88364e-05	1.14834	-0.557967	0.000633677	1.94674	0.398534	0.015233	0.748549	-1.05781	1	2.43197	0.612395	1	1.04317	-0.671348	0.00235644	1.30043	-0.290102	1	1.46233	-0.118546	1	1.155	-0.485906	0.277625
ENSG00000185787	MORF4L1	3.28749	0.566396	4.99271e-05	1.25362	-1.16567	4.60059e-14	3.65647	0.753784	5.26592e-08	2.42178	-0.0724941	1	4.93838	0.977042	1	1.70429	-0.614569	0.00368323	3.11418	0.296345	0.998552	2.03491	-0.312232	0.663079	1.67694	-0.612684	0.0858026
ENSG00000111229	ARPC3	3.31337	0.566283	5.13843e-05	1.53799	-0.844525	4.70049e-08	3.24924	0.4964	0.000943672	1.89339	-0.433454	1	2.97792	0.229872	1	1.66443	-0.664746	0.00148818	2.29286	-0.154428	1	2.61029	0.0636347	1	1.956	-0.387812	0.474423
ENSG00000165629	ATP5F1C	3.86344	0.563152	5.33335e-05	1.69971	-0.935486	1.1674e-09	4.05939	0.632744	8.52386e-06	2.55387	-0.233014	1	3.37497	0.184916	1	1.80064	-0.785685	0.000116099	2.1902	-0.444795	1	3.10428	0.0922601	1	2.09036	-0.524809	0.183004
ENSG00000184979	USP18	1.52171	0.589129	5.58009e-05	0.850941	-0.512573	0.00260045	1.24324	0.164421	0.503577	0.528387	-1.05703	1	0.918192	-0.308592	1	0.700986	-0.783367	0.000339905	0.444884	-1.30201	0.873913	1.57179	0.514686	0.123764	0.883689	-0.394836	0.488927
ENSG00000244038	DDOST	0.970714	0.606767	5.70338e-05	0.469971	-0.741543	1.88548e-05	0.906038	0.436093	0.00991332	0.528387	-0.39499	1	0.769296	0.107006	1	0.401987	-0.935561	4.19651e-05	1.12932	0.649546	0.671429	0.861677	0.285339	0.623716	0.506442	-0.544863	0.224525
ENSG00000134291	TMEM106C	0.442831	-0.675961	6.10711e-05	0.285456	-1.36648	1.29524e-14	1.20554	1.2963	2.85118e-20	0.528387	-0.230349	1	0.818928	0.361213	1	1.0249	0.817542	1.13102e-05	0.444884	-0.475104	1	0.314358	-1.08671	0.00232666	0.410838	-0.68972	0.0754148
ENSG00000109519	GRPEL1	1.0872	0.591045	6.47201e-05	0.4233	-1.11165	4.65608e-11	1.19907	0.760203	2.44459e-07	0.39629	-0.949245	1	1.19117	0.553181	1	0.478398	-0.852721	0.000148148	0.889767	0.138472	1	0.780281	-0.0616755	1	0.568455	-0.553386	0.192441
ENSG00000091164	TXNL1	1.95807	0.572326	6.60547e-05	1.03003	-0.630066	9.3225e-05	1.79268	0.366876	0.0294906	1.01274	-0.545709	1	1.73712	0.223333	1	0.986696	-0.654516	0.00312592	1.16354	-0.351102	1	1.52969	0.0557326	1	1.15758	-0.38011	0.514488
ENSG00000143198	MGST3	2.46746	0.565044	6.83781e-05	1.06368	-0.967069	6.1788e-10	2.57698	0.62222	1.82093e-05	1.32097	-0.514707	1	2.13418	0.177686	1	1.28902	-0.603008	0.00667475	2.15597	0.184784	1	1.62512	-0.21664	0.907454	1.48315	-0.360218	0.537576
ENSG00000115946	PNO1	1.6798	0.580202	7.03511e-05	0.757598	-0.880693	9.8645e-08	1.69249	0.56374	0.000234622	1.10081	-0.202476	1	1.81157	0.51288	1	0.84218	-0.656441	0.0039717	1.19776	-0.0825449	1	1.06376	-0.265449	0.812248	1.04389	-0.296615	0.730894
ENSG00000163468	CCT3	10.0178	0.54401	7.21152e-05	5.79921	-0.490252	0.00182501	9.00759	0.306192	0.0683848	7.00113	-0.180778	1	9.7775	0.326897	1	4.28731	-0.934228	1.8922e-06	9.78744	0.315534	0.949899	8.81325	0.221174	0.75331	5.96361	-0.392037	0.397117
ENSG00000100749	VRK1	0.265329	-0.758814	7.78086e-05	0.0987699	-2.28467	2.12182e-25	1.07949	2.27976	1.91138e-53	0.440323	0.198893	1	1.0919	1.45317	1	0.27076	-0.646454	0.0234409	0.650214	0.716612	0.719911	0.311551	-0.396413	0.6433	0.100772	-2.07338	9.03316e-09
ENSG00000153048	CARHSP1	0.437284	-0.699056	7.80788e-05	0.420044	-0.740087	5.98249e-05	0.952363	0.767109	1.34266e-06	0.176129	-1.61401	1	0.545952	-0.209431	1	1.04816	0.857783	1.02468e-05	1.47154	1.1915	0.277492	0.409788	-0.689987	0.139517	0.565871	-0.198349	0.999067
ENSG00000123545	NDUFAF4	1.34975	0.576709	8.64529e-05	0.617583	-0.859229	2.296e-07	1.31758	0.497099	0.00171222	0.836613	-0.268236	1	1.29043	0.34224	1	0.774075	-0.443829	0.083055	0.958211	-0.0814269	1	0.906586	-0.176055	1	0.759663	-0.451608	0.366757
ENSG00000077942	FBLN1	0.319873	-0.709272	9.1927e-05	0.125905	-2.15853	3.30583e-26	1.19261	2.09282	3.44411e-51	0.660484	0.51414	1	0.595584	0.357993	1	0.397004	-0.287285	0.444829	0.787102	0.752545	0.630153	0.331199	-0.545461	0.335012	0.206711	-1.25839	0.000236906
ENSG00000112378	PERP	1.66501	0.569795	9.38808e-05	1.00072	-0.403949	0.0211079	1.32943	0.104659	0.758943	0.880646	-0.50612	1	1.29043	0.0316128	1	0.807297	-0.717059	0.00125342	1.30043	0.039535	1	1.33321	0.0930785	1	1.186	-0.0909815	1
ENSG00000102103	PQBP1	2.01077	0.557927	0.000102495	1.1809	-0.453647	0.00682149	1.60523	0.093968	0.804542	0.924678	-0.719827	1	1.61304	0.0683845	1	0.921913	-0.814327	0.000134059	0.889767	-0.775472	1	1.75423	0.219644	0.75331	1.59684	0.0716147	1
ENSG00000165119	HNRNPK	3.81814	0.545133	0.000102673	1.20695	-1.48101	1.97057e-21	4.79629	0.994812	5.48129e-14	2.11355	-0.497197	1	4.64059	0.652246	1	1.89366	-0.700808	0.000698895	4.14084	0.474973	0.791208	2.50644	-0.236922	0.853681	1.66402	-0.868071	0.0035046
ENSG00000111669	TPI1	18.1015	0.532397	0.000103753	6.26266	-1.34802	4.86003e-19	22.2222	0.931085	8.67302e-13	10.7439	-0.428504	1	16.0063	0.173512	1	8.77728	-0.746771	0.000183559	11.0536	-0.375593	1	13.9272	0.000445898	1	8.42347	-0.778985	0.00681425
ENSG00000198898	CAPZA2	1.05669	0.586341	0.000107729	0.40919	-1.12389	1.80738e-10	1.06979	0.579283	0.00025584	1.14484	0.528834	1	2.03491	1.36639	1	0.519926	-0.680312	0.0050449	1.36887	0.785211	0.568869	0.777474	-0.0261507	1	0.529697	-0.621027	0.140588
ENSG00000072506	HSD17B10	1.55314	0.563277	0.000113508	0.687048	-0.925432	1.48226e-08	1.51904	0.488445	0.00190171	1.10081	-0.100308	1	1.43933	0.284905	1	0.808958	-0.608205	0.00779467	0.787102	-0.568536	1	1.29953	0.157876	0.929726	0.91728	-0.387477	0.507539
ENSG00000129460	NGDN	0.618484	0.632009	0.000113913	0.227931	-1.16748	9.51773e-10	0.681952	0.799632	8.66784e-07	0.308226	-0.429277	1	0.6204	0.478034	1	0.289032	-0.725515	0.00564635	1.16354	1.36768	0.209401	0.322778	-0.518806	0.400591	0.294563	-0.662204	0.144902
ENSG00000109046	WSB1	1.62988	0.57751	0.000114445	0.802099	-0.737842	1.88066e-05	1.56429	0.464158	0.00482808	0.96871	-0.338268	1	1.21598	-0.0169868	1	0.744175	-0.806013	0.000457841	4.89372	1.98903	0.00927947	1.01044	-0.300117	0.75331	0.971542	-0.363056	0.599658
ENSG00000120727	PAIP2	1.59844	0.562754	0.000115252	0.618669	-1.14342	4.76176e-12	1.7442	0.710361	1.06427e-06	0.96871	-0.320022	1	2.4816	1.02983	1	0.830552	-0.612485	0.00797566	1.43732	0.235986	1	1.14235	-0.0902252	1	0.764831	-0.710921	0.0436112
ENSG00000111275	ALDH2	1.80923	0.555171	0.000115409	0.675109	-1.20826	8.06231e-14	2.04047	0.772027	4.869e-08	0.704516	-0.942035	1	1.66267	0.263967	1	0.877063	-0.72833	0.000808441	1.53998	0.148881	1	1.40338	0.0321213	1	0.966374	-0.548588	0.169522
ENSG00000092841	MYL6	7.69268	0.534832	0.000116259	3.66426	-0.826461	5.48383e-08	7.38405	0.424894	0.00549754	5.06371	-0.270386	1	7.46961	0.314199	1	5.14112	-0.228918	0.461735	4.41461	-0.457399	1	4.88658	-0.296001	0.643362	4.73627	-0.346351	0.519457
ENSG00000196230	TUBB	6.64523	-0.573312	0.000123726	3.69682	-1.50954	1.08649e-22	20.9218	1.82838	1.37383e-51	5.54807	-0.764272	1	14.0459	0.604051	1	8.07961	-0.195538	0.585218	6.33104	-0.563831	1	6.52293	-0.516086	0.203504	4.11872	-1.21782	2.00964e-06
ENSG00000126602	TRAP1	3.10721	0.541725	0.000123726	1.19284	-1.17342	3.45947e-14	3.72003	0.886047	5.55731e-11	1.89339	-0.35704	1	3.30053	0.455901	1	1.20928	-1.08264	1.15458e-07	3.18263	0.392929	0.893493	2.7366	0.222012	0.771165	1.26352	-0.974949	0.000655586
ENSG00000102804	TSC22D1	1.41077	0.566259	0.000126461	0.823806	-0.456454	0.0102351	1.22062	0.252765	0.211394	1.01274	-0.0750309	1	0.967824	-0.139415	1	0.672747	-0.745477	0.000957428	0.992433	-0.103421	1	0.968335	-0.150129	1	1.02839	-0.0568085	1
ENSG00000010256	UQCRC1	1.25823	0.565521	0.000133307	0.427641	-1.349	9.70502e-16	1.49857	0.898847	2.62908e-10	0.57242	-0.690745	1	0.893376	-0.0869532	1	0.593014	-0.764136	0.000609799	0.958211	0.012927	1	0.864484	-0.148711	1	0.689898	-0.49951	0.274514
ENSG00000105669	COPE	1.58273	0.555826	0.000133404	0.631693	-1.09897	1.45453e-11	1.83685	0.833393	3.58634e-09	0.792581	-0.587135	1	1.46414	0.276838	1	0.787364	-0.686653	0.00200504	0.718658	-0.72699	1	1.08061	-0.166344	1	0.759663	-0.711096	0.0389372
ENSG00000162992	NEUROD1	4.60858	0.534405	0.000136729	2.59732	-0.543644	0.000582641	3.71249	0.0900681	0.807747	1.58516	-1.1832	1	2.45678	-0.549227	1	2.46674	-0.587824	0.00549223	3.59329	-0.0104468	1	4.32803	0.318652	0.49287	3.48308	-0.0253298	1
ENSG00000151465	CDC123	1.22865	0.564112	0.000141029	0.434154	-1.28798	2.39205e-14	1.48026	0.922403	7.48765e-11	0.748549	-0.293282	1	1.19117	0.356266	1	0.58637	-0.745367	0.000993518	1.12932	0.277788	1	0.822383	-0.190192	0.984459	0.550368	-0.808842	0.0163683
ENSG00000143761	ARF1	3.86899	0.533666	0.000148313	1.82019	-0.847652	3.54473e-08	3.97213	0.557682	0.00012639	2.06952	-0.553996	1	3.42461	0.183842	1	2.19432	-0.495588	0.0253027	1.95064	-0.632047	1	2.52328	-0.255399	0.807308	2.46761	-0.291738	0.681199
ENSG00000075142	SRI	2.04682	0.544557	0.000149358	0.781476	-1.17958	2.07683e-13	2.28826	0.743156	1.51259e-07	1.01274	-0.628633	1	2.3327	0.565058	1	1.06311	-0.627158	0.00464342	1.23199	-0.353569	1	1.53811	-0.0257077	1	1.10074	-0.54618	0.168958
ENSG00000115866	DARS	2.67178	0.538231	0.000150679	1.10166	-1.0602	8.10291e-12	3.04885	0.780052	1.82144e-08	1.27694	-0.695473	1	2.35752	0.186991	1	1.25247	-0.794453	0.000157266	2.49819	0.262047	1	2.01807	-0.0228237	1	1.36946	-0.625051	0.0767185
ENSG00000118363	SPCS2	0.839437	0.589215	0.000158776	0.231187	-1.66088	3.49926e-19	1.0504	1.0318	2.33827e-12	0.440323	-0.438478	1	1.01746	0.704528	1	0.368765	-0.855428	0.000365458	0.75288	0.279814	1	0.611875	-0.0375614	1	0.343657	-0.924161	0.00872054
ENSG00000169764	UGP2	1.11124	0.567692	0.000159856	0.420044	-1.17699	8.10291e-12	1.29065	0.846873	6.31916e-09	1.01274	0.272015	1	1.2408	0.56387	1	0.428565	-1.07487	1.86439e-06	1.60843	0.929362	0.427988	0.791508	-0.0905626	1	0.565871	-0.6106	0.137535
ENSG00000278311	GGNBP2	0.912471	0.580185	0.000164701	0.364689	-1.07694	1.16748e-09	0.898496	0.517785	0.00180421	0.616452	-0.115846	1	0.893376	0.391069	1	0.544842	-0.375065	0.209343	1.60843	1.2261	0.238153	0.527672	-0.402338	0.54226	0.576207	-0.269252	0.832573
ENSG00000092621	PHGDH	0.784892	-0.622051	0.000169679	0.562229	-1.14929	1.18191e-11	1.99199	1.20457	2.07426e-18	0.39629	-1.39243	1	1.06709	-0.0510394	1	1.68436	0.735899	8.90948e-05	2.80619	1.33054	0.162373	0.493991	-1.22445	0.000201227	0.726072	-0.649659	0.0911468
ENSG00000115233	PSMD14	1.51154	0.550254	0.000172928	0.421129	-1.6737	3.79297e-23	2.0297	1.15093	1.53018e-17	0.880646	-0.379341	1	1.41451	0.290683	1	0.666103	-0.881357	4.72703e-05	0.889767	-0.367229	1	0.948687	-0.300512	0.715044	0.718321	-0.730006	0.0335454
ENSG00000072778	ACADVL	0.630502	0.633601	0.000173405	0.208394	-1.34022	1.20867e-11	0.69919	0.813303	1.09238e-06	0.440323	0.00552998	1	0.645216	0.506184	1	0.267438	-0.876232	0.000914152	1.0951	1.25419	0.277492	0.423822	-0.129632	1	0.297147	-0.677252	0.149365
ENSG00000254505	CHMP4A	0.419718	0.667494	0.000181304	0.196454	-0.748236	0.000393983	0.324277	0.128782	0.740604	0.132097	-0.849055	1	0.322608	0.162925	1	0.194349	-0.711114	0.0156043	1.26621	2.0843	0.0215358	0.294711	-0.0338427	1	0.289395	-0.0634107	1
ENSG00000106211	HSPB1	20.3933	0.519634	0.000188792	11.7656	-0.515781	0.00103857	17.9074	0.238928	0.202959	8.71839	-0.91081	1	23.2278	0.533739	1	13.2307	-0.289332	0.288853	11.5328	-0.495816	1	13.1834	-0.280374	0.686503	13.2734	-0.271411	0.710091
ENSG00000177156	TALDO1	1.48011	0.552203	0.000189539	0.52424	-1.2936	8.56681e-15	1.71727	0.82917	7.36069e-09	0.616452	-0.834787	1	1.31525	0.218389	1	0.687697	-0.796891	0.000315085	0.958211	-0.231759	1	1.19288	0.0906444	1	0.79067	-0.54981	0.187035
ENSG00000074842	MYDGF	1.23697	0.557041	0.000190916	0.589363	-0.807214	1.20408e-06	1.22601	0.50919	0.00137656	0.440323	-1.0208	1	0.843744	-0.148799	1	0.732547	-0.406667	0.124193	0.787102	-0.242864	1	0.802735	-0.243219	0.863547	0.74416	-0.362579	0.560996
ENSG00000002549	LAP3	0.981808	0.568443	0.000199793	0.426556	-0.950089	4.40926e-08	1.05256	0.679275	1.00572e-05	0.616452	-0.229833	1	1.19117	0.686939	1	0.395343	-1.00691	1.13102e-05	0.821324	0.159426	1	0.830803	0.180967	0.898693	0.480603	-0.669533	0.0881003
ENSG00000149541	B3GAT3	2.718	0.529943	0.000204167	1.48263	-0.602464	0.00014874	2.21284	0.105988	0.732605	1.40903	-0.587945	1	1.78675	-0.242493	1	1.64449	-0.39391	0.105411	3.14841	0.564183	0.706855	1.85527	-0.186888	0.97121	2.37201	0.20069	0.839302
ENSG00000117592	PRDX6	7.8785	0.516964	0.000204359	4.14074	-0.676068	9.99492e-06	7.70832	0.445978	0.00306132	4.49129	-0.489334	1	6.62587	0.0929245	1	4.0315	-0.67276	0.000989719	3.90129	-0.681878	1	6.94675	0.204616	0.807308	4.47788	-0.48311	0.209611
ENSG00000067560	RHOA	4.80827	0.520967	0.000206452	2.14797	-0.942987	6.53352e-10	5.13888	0.627118	9.015e-06	2.24565	-0.76134	1	4.64059	0.298664	1	2.66607	-0.541565	0.0117637	1.8822	-1.00625	1	3.42987	-0.125689	1	2.94563	-0.36382	0.485191
ENSG00000116857	TMEM9	1.52541	0.545253	0.000213881	0.766281	-0.72857	8.85678e-06	1.52766	0.518849	0.00084867	0.792581	-0.540913	1	0.967824	-0.26726	1	0.823908	-0.563724	0.0148701	0.75288	-0.616326	1	1.17042	0.0081805	1	0.82426	-0.537353	0.194425
ENSG00000185721	DRG1	1.05392	0.557827	0.000214558	0.42547	-1.07802	1.82953e-10	1.16891	0.739557	6.88651e-07	0.308226	-1.24941	1	0.918192	0.204645	1	0.578064	-0.528767	0.0309744	0.889767	0.161173	1	0.65959	-0.297851	0.744182	0.576207	-0.508577	0.270474
ENSG00000100906	NFKBIA	1.51154	0.552808	0.000217126	0.708756	-0.837361	5.52572e-07	1.56968	0.599056	9.43948e-05	0.528387	-1.07179	1	1.04227	-0.143643	1	0.850485	-0.492644	0.0475322	1.77953	0.615064	0.691781	0.819576	-0.523148	0.280321	0.945703	-0.305655	0.715846
ENSG00000166562	SEC11C	1.16486	0.556482	0.000229208	0.631693	-0.590428	0.000553048	0.942667	0.118308	0.693846	0.528387	-0.692592	1	0.570768	-0.610282	1	0.720919	-0.335669	0.250489	0.342218	-1.28654	0.883904	0.794315	-0.16668	1	0.992213	0.183427	0.876183
ENSG00000138777	PPA2	0.927263	0.565058	0.000236615	0.375543	-1.06696	8.1031e-10	1.00408	0.696709	5.792e-06	0.528387	-0.356739	1	0.843744	0.276203	1	0.528231	-0.462251	0.0817144	0.547549	-0.320011	1	0.620296	-0.189063	0.995319	0.467684	-0.625976	0.126857
ENSG00000006451	RALA	1.06779	0.556586	0.000243145	0.469971	-0.938104	2.45206e-08	1.0741	0.538414	0.000741469	0.39629	-0.94639	1	0.893376	0.145865	1	0.602981	-0.48311	0.0543326	0.342218	-1.16066	0.986876	0.662397	-0.312409	0.707088	0.780334	-0.0590198	1
ENSG00000166200	COPS2	0.831116	0.571718	0.000255652	0.449349	-0.582848	0.00139465	0.733664	0.29627	0.138098	0.836613	0.431428	1	1.16635	0.903058	1	0.443515	-0.561338	0.0285111	0.547549	-0.156815	1	0.589421	-0.0929623	1	0.475435	-0.427577	0.485197
ENSG00000137547	MRPL15	1.12603	0.562955	0.000255925	0.529667	-0.823726	1.86871e-06	1.16998	0.609875	0.000112857	0.660484	-0.338454	1	1.01746	0.257674	1	0.593014	-0.58998	0.0160961	0.513327	-0.690641	1	0.682044	-0.34483	0.6433	0.671811	-0.370733	0.575216
ENSG00000159111	MRPL10	1.67055	0.537888	0.000258039	1.20695	-0.1055	0.762416	1.20554	-0.107808	0.777746	0.616452	-1.01951	1	0.794112	-0.683674	1	0.853808	-0.657311	0.00307009	0.684436	-0.884712	1	1.44548	0.192039	0.829469	1.17567	-0.133393	1
ENSG00000107949	BCCIP	1.20461	0.544103	0.000270223	0.58068	-0.797861	2.25747e-06	1.13551	0.398179	0.0190921	0.704516	-0.361043	1	1.29043	0.48611	1	0.692681	-0.463771	0.0698718	1.26621	0.454823	0.88796	0.909393	-0.0173435	1	0.723488	-0.374426	0.542277
ENSG00000140319	SRP14	10.5124	0.504918	0.000278419	5.644	-0.649795	2.01476e-05	9.45145	0.270739	0.124296	7.66162	-0.147382	1	11.0183	0.403734	1	6.44342	-0.392806	0.0918872	7.01547	-0.26302	1	7.94876	-0.0469569	1	7.3124	-0.178198	0.945381
ENSG00000128654	MTX2	0.958696	0.552113	0.000279884	0.418958	-0.952957	2.25168e-08	1.03855	0.685061	6.36221e-06	0.440323	-0.655658	1	0.918192	0.338813	1	0.51162	-0.576437	0.0173527	0.650214	-0.141255	1	0.623102	-0.243197	0.872212	0.524529	-0.511022	0.275608
ENSG00000093010	COMT	2.44158	0.522716	0.000286535	1.43813	-0.477145	0.00377649	2.00384	0.114659	0.694402	1.27694	-0.575629	1	1.51378	-0.329019	1	1.36875	-0.521997	0.0227715	1.67687	-0.187326	1	1.80756	-0.0654882	1	2.04644	0.130838	0.988324
ENSG00000100219	XBP1	0.771949	0.57191	0.000292369	0.386397	-0.712378	8.4716e-05	0.732587	0.437067	0.0132831	0.440323	-0.32884	1	0.694848	0.27366	1	0.480059	-0.31491	0.34905	1.12932	0.960164	0.431323	0.401368	-0.569174	0.264837	0.434093	-0.453248	0.439928
ENSG00000106682	EIF4H	2.95744	0.516029	0.000296282	1.66715	-0.557791	0.000456972	2.77521	0.363436	0.0267084	1.10081	-1.06458	1	2.10936	-0.136383	1	1.72755	-0.461271	0.0431933	1.95064	-0.254586	1	2.20612	-0.0588897	1	1.78288	-0.391664	0.465087
ENSG00000269821	KCNQ1OT1	1.08073	0.576978	0.000296282	0.75	-0.144592	0.661947	0.441707	-1.04505	1.26034e-08	0.39629	-0.95006	1	0.37224	-1.07588	1	0.654475	-0.355177	0.277844	4.0724	2.32823	0.00145956	0.670817	-0.296877	0.803351	1.30228	0.76655	0.00564037
ENSG00000136521	NDUFB5	1.89798	0.526712	0.000297812	1.24276	-0.28983	0.123193	1.52766	0.0820486	0.848687	0.792581	-0.869657	1	1.58822	0.108909	1	0.928557	-0.735059	0.000678603	1.02665	-0.512853	1	1.59424	0.136441	0.968831	1.36171	-0.111721	1
ENSG00000087245	MMP2	1.22587	0.540925	0.000305987	0.629523	-0.694746	3.68842e-05	0.962059	0.0478907	0.971334	0.704516	-0.38853	1	1.01746	0.118853	1	0.714275	-0.444995	0.0837842	1.26621	0.427192	0.898385	1.04692	0.174364	0.897143	1.03097	0.151301	0.96142
ENSG00000205352	PRR13	1.3516	0.53757	0.000308723	0.783647	-0.491732	0.00443806	1.08595	0.0883692	0.830865	0.308226	-1.62247	1	1.0919	0.0749142	1	0.852147	-0.320309	0.277254	0.75288	-0.446295	1	0.912199	-0.197039	0.956616	1.08265	0.0710148	1
ENSG00000167770	OTUB1	0.845908	0.555388	0.000320155	0.417873	-0.747542	1.70882e-05	0.802614	0.421471	0.0140466	0.352258	-0.762926	1	0.49632	-0.340675	1	0.455143	-0.560461	0.0245573	1.02665	0.680539	0.678586	0.55574	-0.22349	0.926907	0.599462	-0.107146	1
ENSG00000125877	ITPA	1.5023	0.532085	0.000320806	0.716353	-0.82563	5.5462e-07	1.53951	0.552584	0.000310184	1.27694	0.134368	1	1.31525	0.182953	1	0.730886	-0.739331	0.000897628	1.40309	0.271067	1	1.15639	0.00354406	1	0.904361	-0.380461	0.519457
ENSG00000077348	EXOSC5	1.54852	0.53373	0.00032681	0.804269	-0.681735	3.83033e-05	1.49103	0.430199	0.00885201	0.616452	-0.91265	1	1.26562	0.0849091	1	0.775736	-0.691976	0.00198745	0.923989	-0.360745	1	1.37532	0.230546	0.737307	0.881106	-0.466332	0.325799
ENSG00000163541	SUCLG1	2.09767	0.521099	0.000329784	1.05716	-0.742519	2.74548e-06	2.21392	0.601696	4.30512e-05	1.4971	-0.133512	1	2.77939	0.767122	1	1.00829	-0.767278	0.000368727	1.43732	-0.187076	1	1.62231	0.00202496	1	1.03614	-0.693268	0.0437718
ENSG00000067715	SYT1	3.75805	0.512719	0.000339474	2.89472	-0.0112163	1	1.92089	-0.727062	3.80101e-06	2.37774	-0.328953	1	2.20862	-0.420806	1	2.26076	-0.416585	0.0790379	6.98125	1.23417	0.174923	2.47838	-0.253394	0.819799	4.16781	0.576828	0.0388803
ENSG00000239672	NME1	11.5034	0.49877	0.000343413	5.00145	-1.00487	2.36072e-11	12.4001	0.623189	7.59364e-06	8.67436	-0.103174	1	10.9935	0.264678	1	6.13446	-0.620948	0.0025334	8.69234	-0.0882533	1	9.10515	0.0202185	1	7.22455	-0.342125	0.519457
ENSG00000171298	GAA	0.825569	0.5605	0.000356352	0.323444	-1.12372	2.83362e-10	0.836011	0.555573	0.000697998	0.792581	0.35902	1	0.570768	-0.107625	1	0.388698	-0.767743	0.00144334	2.36131	1.91554	0.0178997	0.707305	0.195425	0.874845	0.439261	-0.546744	0.250534
ENSG00000134283	PPHLN1	0.791363	0.553004	0.000361016	0.318017	-1.08819	5.87407e-10	0.871563	0.720231	2.51611e-06	0.57242	-0.0279831	1	0.6204	0.0653941	1	0.450159	-0.473044	0.0751021	1.16354	0.953382	0.417713	0.471537	-0.375016	0.589644	0.413422	-0.579794	0.187415
ENSG00000166913	YWHAB	2.4878	0.513542	0.000361347	0.943198	-1.21462	2.02013e-14	2.85063	0.764255	4.47811e-08	0.792581	-1.26989	1	2.10936	0.113667	1	1.53984	-0.369509	0.139596	1.81376	-0.109089	1	1.44268	-0.450219	0.37281	1.58651	-0.305971	0.692025
ENSG00000277791	PSMB3	2.45637	0.515244	0.000362581	0.776049	-1.50349	2.27868e-20	3.19753	1.04292	6.00435e-15	1.76129	-0.136887	1	3.15163	0.71449	1	1.2043	-0.740704	0.000580084	1.74531	-0.144265	1	1.50723	-0.362146	0.557414	1.2506	-0.651712	0.0639397
ENSG00000100321	SYNGR1	2.07178	0.518287	0.000366271	1.34045	-0.317811	0.0811434	1.52335	-0.0907538	0.836116	1.14484	-0.493488	1	1.29043	-0.321401	1	1.23918	-0.420993	0.0899218	0.718658	-1.14217	0.982653	1.56337	-0.0385563	1	1.81389	0.197433	0.822307
ENSG00000142669	SH3BGRL3	1.31832	0.579575	0.000373739	0.781476	-0.419749	0.0347031	0.813387	-0.350902	0.110752	0.528387	-0.856011	1	0.794112	-0.31169	1	0.807297	-0.33566	0.316562	0.239553	-1.91031	0.657635	0.973948	-0.0255275	1	1.3953	0.55261	0.0975795
ENSG00000104237	RP1	0.319873	0.659892	0.000377396	0.223589	-0.0603587	1	0.104501	-1.33553	2.12253e-09	0.132097	-0.461779	1	0.12408	-0.680295	1	0.184383	-0.366176	0.372224	1.02665	2.17932	0.0176427	0.179633	-0.378177	0.729581	0.387583	0.844772	0.00828102
ENSG00000139116	KIF21A	1.14729	0.535133	0.0003774	0.631693	-0.58161	0.000710575	0.982528	0.205769	0.369004	0.484355	-0.800936	1	0.74448	-0.230871	1	0.636203	-0.528558	0.0294656	1.26621	0.519662	0.793764	0.872905	-0.0115566	1	0.868186	-0.0202439	1
ENSG00000100567	PSMA3	9.50098	0.496069	0.000394724	4.15593	-0.99701	4.06291e-11	11.3023	0.826141	6.33651e-10	8.85049	0.20144	1	13.4006	0.831641	1	4.22917	-0.908036	4.21821e-06	9.99277	0.389881	0.866533	6.81202	-0.136537	1	4.66392	-0.723266	0.0159897
ENSG00000106605	BLVRA	0.711857	0.569348	0.00040567	0.166064	-1.93064	2.93254e-23	1.00084	1.2794	1.41205e-18	0.264194	-0.86781	1	0.794112	0.578997	1	0.280727	-1.03661	1.99301e-05	0.787102	0.568121	0.806389	0.418208	-0.384094	0.605779	0.299731	-0.894172	0.01508
ENSG00000105438	KDELR1	2.35837	0.511991	0.000409015	1.37518	-0.503113	0.00210995	2.14928	0.303283	0.0885761	0.924678	-0.981667	1	1.34006	-0.460087	1	1.19932	-0.685244	0.00146882	0.958211	-0.934036	1	2.02087	0.156629	0.917911	1.6201	-0.191089	0.963441
ENSG00000112576	CCND3	1.07888	0.543947	0.000410673	0.607815	-0.535419	0.00271288	0.978219	0.322642	0.0890457	0.616452	-0.382909	1	0.6204	-0.391266	1	0.787364	-0.0748659	1	0.650214	-0.318045	1	0.491184	-0.792737	0.0452703	0.664059	-0.336116	0.669141
ENSG00000272047	GTF2H5	1.64004	0.525496	0.000412735	0.853112	-0.68574	4.59141e-05	1.4544	0.263294	0.179474	1.76129	0.456215	1	1.81157	0.510494	1	0.94683	-0.472122	0.0597919	1.91642	0.583586	0.709405	1.26305	-0.000782588	1	1.08265	-0.242452	0.866007
ENSG00000224958	PGM5-AS1	0.861624	0.553991	0.000420909	0.77822	0.323657	0.0729055	0.303808	-1.29953	1.54632e-13	0.308226	-0.960915	1	0.570768	-0.174183	1	0.363782	-0.943149	4.85191e-05	0.684436	0.0857999	1	0.682044	0.0656562	1	1.08006	0.815362	0.00114488
ENSG00000131871	SELENOS	1.67518	0.518414	0.000422198	0.8911	-0.653726	6.97116e-05	1.41131	0.159947	0.511489	0.660484	-0.943375	1	1.36488	0.0679083	1	1.22756	-0.0887287	1	1.67687	0.357016	0.963556	1.01605	-0.376598	0.532111	1.27127	-0.0292451	1
ENSG00000075624	ACTB	22.0824	0.490408	0.000425535	7.43705	-1.42236	6.67978e-21	27.9051	0.951078	2.28356e-13	20.519	0.189902	1	28.9354	0.718391	1	11.7274	-0.63397	0.00190983	18.9247	0.0858512	1	15.353	-0.188892	0.919949	10.7722	-0.737331	0.0125671
ENSG00000197345	MRPL21	1.15746	0.530226	0.000443691	0.630608	-0.603416	0.000405414	0.993302	0.205338	0.371087	0.616452	-0.493985	1	0.943008	0.0871563	1	0.707631	-0.375428	0.175297	0.650214	-0.429271	1	0.870098	-0.0340444	1	0.83718	-0.0949965	1
ENSG00000144659	SLC25A38	1.12418	0.534344	0.000445939	0.857453	-0.010015	1	0.729355	-0.299749	0.154783	0.308226	-1.35854	1	0.694848	-0.298819	1	0.531553	-0.781662	0.000515327	0.581771	-0.536961	1	0.934653	0.127329	1	0.979293	0.202796	0.830448
ENSG00000196704	AMZ2	1.80091	0.515746	0.000456211	1.22974	-0.224885	0.283766	1.31219	-0.109256	0.76681	0.528387	-1.35011	1	1.14154	-0.2942	1	1.25746	-0.170684	0.734377	0.923989	-0.591812	1	0.979562	-0.545653	0.218087	1.54258	0.160733	0.921113
ENSG00000173486	FKBP2	1.16486	0.529587	0.000471323	0.668596	-0.515232	0.00304631	0.972832	0.153599	0.565549	0.528387	-0.710828	1	0.86856	-0.03915	1	0.735869	-0.322852	0.282393	0.547549	-0.674512	1	0.684851	-0.414814	0.482686	0.989629	0.159094	0.941363
ENSG00000181218	HIST3H2A	4.63816	0.495594	0.0004724	3.9508	0.159761	0.452547	2.67071	-0.539136	0.000793455	1.32097	-1.47472	1	3.2509	-0.181601	1	2.42189	-0.656355	0.00153973	1.47154	-1.32048	0.829969	4.00806	0.156929	0.942448	4.13164	0.207097	0.812223
ENSG00000117448	AKR1A1	2.35837	0.504578	0.000478715	1.25905	-0.658999	3.05968e-05	2.29795	0.426466	0.00695425	1.2329	-0.586916	1	2.08454	0.168308	1	1.31227	-0.547596	0.0154471	1.74531	-0.0924833	1	1.81879	-0.0148718	1	1.46765	-0.350381	0.559188
ENSG00000123562	MORF4L2	2.28441	0.505327	0.000500208	0.86288	-1.2267	2.54964e-14	2.70303	0.824063	2.90333e-09	1.01274	-0.814236	1	3.94574	1.14198	1	1.14616	-0.7115	0.00104869	2.22442	0.300862	1	1.66161	-0.105747	1	1.17567	-0.642194	0.0716289
ENSG00000119421	NDUFA8	1.60399	0.513226	0.000513004	0.690304	-1.00898	5.06986e-10	1.75605	0.669105	4.8514e-06	0.924678	-0.423088	1	1.34006	0.101333	1	0.945168	-0.44847	0.069639	0.684436	-0.842655	1	1.06657	-0.238416	0.865568	0.989629	-0.356378	0.559386
ENSG00000149923	PPP4C	1.37009	0.522236	0.000516453	0.652316	-0.835704	6.01469e-07	1.40808	0.549063	0.000416992	0.792581	-0.40113	1	1.36488	0.36361	1	0.699325	-0.670591	0.0034842	1.0951	0.0475468	1	0.979562	-0.118752	1	0.909528	-0.23556	0.876183
ENSG00000134248	LAMTOR5	3.58979	0.494786	0.000522985	1.92764	-0.657269	2.41721e-05	3.1372	0.207742	0.314351	1.80532	-0.665452	1	3.02755	0.0880068	1	2.17439	-0.419181	0.0729733	2.42975	-0.236484	1	2.94149	0.0725344	1	2.81902	0.00590429	1
ENSG00000130414	NDUFA10	1.8194	0.507314	0.00052955	1.08321	-0.470981	0.00473978	1.66556	0.30774	0.085566	1.32097	-0.112641	1	1.76194	0.306408	1	0.94683	-0.651699	0.00322234	1.23199	-0.208161	1	1.49039	0.0824994	1	1.09557	-0.398694	0.469583
ENSG00000167085	PHB	4.29056	0.49114	0.000538851	1.98083	-0.911981	2.31626e-09	4.51834	0.568485	7.85637e-05	1.89339	-0.858653	1	4.3428	0.348086	1	2.68102	-0.371765	0.12635	2.56664	-0.419185	1	2.96956	-0.194491	0.912876	2.70016	-0.343823	0.519457
ENSG00000102978	POLR2C	1.18982	0.523639	0.000540234	0.537265	-0.921712	4.36492e-08	1.33266	0.726572	9.53597e-07	0.57242	-0.638265	1	1.01746	0.150507	1	0.573081	-0.760729	0.000816107	1.02665	0.162542	1	0.811156	-0.191071	0.986227	0.69765	-0.426317	0.444862
ENSG00000117477	CCDC181	1.58642	0.511872	0.000548175	0.993126	-0.380398	0.0312821	1.38006	0.214558	0.319825	0.440323	-1.41103	1	1.53859	0.314534	1	0.913607	-0.486354	0.0434277	1.02665	-0.263065	1	0.735373	-0.790752	0.0295848	1.4108	0.21807	0.777632
ENSG00000152457	DCLRE1C	0.151616	-0.810754	0.000550269	0.182344	-0.469681	0.0850895	0.301653	0.447855	0.0682081	0.176129	-0.180692	1	0.12408	-0.722606	1	0.37541	0.795809	0.00235722	2.05331	3.15586	1.98395e-05	0.17402	-0.47111	0.649986	0.188624	-0.352803	0.836166
ENSG00000151366	NDUFC2	2.16793	0.501141	0.000560634	0.8911	-1.09347	6.08022e-12	2.45524	0.727504	2.68147e-07	1.365	-0.324776	1	1.8612	0.125479	1	1.294	-0.437468	0.0725742	1.36887	-0.317642	1	1.39496	-0.298891	0.701336	1.32037	-0.38609	0.489176
ENSG00000136718	IMP4	1.5023	0.511948	0.000577705	0.903039	-0.450531	0.0102006	1.23678	0.111151	0.728255	0.660484	-0.790263	1	1.2408	0.085812	1	0.82723	-0.55793	0.0170651	1.64265	0.481675	0.826621	1.25462	0.116854	1	1.09557	-0.0964487	1
ENSG00000085662	AKR1B1	1.94882	0.502879	0.00057818	0.790159	-1.11415	3.55451e-12	2.21608	0.737701	2.04477e-07	0.924678	-0.711988	1	1.81157	0.243095	1	1.01327	-0.656587	0.00280342	1.16354	-0.391482	1	1.59144	0.0741262	1	1.10849	-0.490043	0.258803
ENSG00000198612	COPS8	0.847757	0.533601	0.000611127	0.299566	-1.30955	1.23893e-13	1.06441	0.981591	1.48001e-11	0.352258	-0.780848	1	0.86856	0.42662	1	0.443515	-0.621375	0.0113283	0.581771	-0.128447	1	0.533286	-0.306261	0.739861	0.37208	-0.858716	0.013973
ENSG00000185808	PIGP	1.4912	0.512553	0.000620797	0.969248	-0.31427	0.103786	1.15921	0.00575722	1	0.836613	-0.456054	1	1.06709	-0.117989	1	0.85713	-0.488777	0.0453537	0.718658	-0.670164	1	1.08341	-0.101134	1	1.24285	0.115127	1
ENSG00000197157	SND1	2.37316	0.496792	0.000622566	1.80282	-0.0499921	0.993436	1.62354	-0.238017	0.265578	1.18887	-0.652101	1	2.25826	0.269259	1	0.976729	-1.02825	7.25872e-07	2.25864	0.261438	1	2.72537	0.616262	0.0408797	1.58909	-0.242259	0.842707
ENSG00000117614	SYF2	1.08535	0.520897	0.000625775	0.780391	-0.128149	0.694221	0.786454	-0.114482	0.781339	0.880646	0.0805586	1	0.967824	0.211379	1	0.513281	-0.79123	0.000527092	1.16354	0.470895	0.853815	0.917813	0.144233	0.968166	0.795837	-0.0801894	1
ENSG00000070669	ASNS	0.761779	0.569794	0.00063044	0.273517	-1.25653	3.81559e-11	0.889878	0.861322	7.72088e-08	0.308226	-0.772235	1	0.99264	0.798111	1	0.420259	-0.509331	0.0753272	1.40309	1.28761	0.235256	0.370493	-0.671744	0.177252	0.351409	-0.756703	0.0687833
ENSG00000166012	TAF1D	3.25698	0.495947	0.000630826	2.42258	-0.0889973	0.825863	2.37552	-0.124539	0.693846	1.40903	-0.872916	1	3.52387	0.450617	1	1.61293	-0.739647	0.00038964	4.58572	0.820661	0.461309	2.86852	0.187671	0.872212	2.1963	-0.232425	0.871269
ENSG00000220205	VAMP2	1.53928	0.509588	0.000637785	1.03654	-0.254546	0.206694	1.11504	-0.124891	0.696505	0.264194	-2.02218	1	0.670032	-0.822698	1	0.976729	-0.331532	0.244526	1.12932	-0.0867704	1	1.07499	-0.164917	1	1.35912	0.204949	0.807688
ENSG00000159377	PSMB4	1.80923	0.501978	0.000638172	1.13314	-0.387806	0.0255913	1.47164	0.0799553	0.859611	1.05677	-0.419926	1	1.26562	-0.163314	1	1.00331	-0.554548	0.0155008	1.30043	-0.127269	1	1.51565	0.113877	1	1.37204	-0.0427706	1
ENSG00000103202	NME4	2.69211	-0.520244	0.000643151	3.00868	-0.307198	0.0834971	4.1682	0.289047	0.0996418	1.01274	-1.82381	1	2.4816	-0.549747	1	5.71254	0.821671	1.21081e-06	1.43732	-1.33293	0.826621	2.3633	-0.640102	0.0899426	4.13422	0.231203	0.74237
ENSG00000140391	TSPAN3	2.87054	0.490528	0.000676859	1.54342	-0.658359	2.80401e-05	2.69333	0.339826	0.0433303	1.2329	-0.880899	1	1.61304	-0.495362	1	1.80064	-0.36566	0.142943	1.50576	-0.596855	1	2.20331	-0.0330445	1	2.02835	-0.163179	1
ENSG00000174780	SRP72	1.74451	0.50158	0.000677689	0.828148	-0.857056	1.07137e-07	1.79484	0.531648	0.000489927	0.57242	-1.20664	1	1.21598	-0.167684	1	1.06477	-0.400805	0.118434	0.923989	-0.555414	1	1.26585	-0.111641	1	1.13433	-0.283747	0.744936
ENSG00000128951	DUT	2.03388	-0.521631	0.000696048	1.45659	-1.05794	6.7966e-12	4.81245	1.17498	1.22762e-19	2.15758	-0.357788	1	3.102	0.178661	1	3.74413	0.562288	0.00266032	1.67687	-0.709975	1	1.74862	-0.672608	0.0720152	1.77255	-0.655821	0.0534525
ENSG00000261236	BOP1	0.950375	0.521545	0.000706511	0.398336	-1.04452	1.67965e-09	0.994379	0.584634	0.000200493	0.924678	0.341167	1	1.01746	0.476806	1	0.455143	-0.770437	0.00101537	1.47154	0.998983	0.381692	0.912199	0.346594	0.482686	0.470268	-0.686481	0.0754148
ENSG00000187193	MT1X	6.58329	0.501825	0.000713123	5.21527	0.0306502	1	4.74781	-0.139951	0.64817	3.74274	-0.500843	1	5.16173	-0.0181108	1	3.49995	-0.623299	0.00459677	4.41461	-0.254078	1	3.94351	-0.410383	0.437511	5.49851	0.108628	1
ENSG00000165688	PMPCA	0.565788	0.585099	0.000720787	0.184515	-1.39639	4.09205e-12	0.63024	0.775386	5.43206e-06	0.704516	0.762687	1	0.843744	1.01238	1	0.254149	-0.82108	0.00235644	1.26621	1.58755	0.126457	0.409788	-0.0478558	1	0.255805	-0.772993	0.0801248
ENSG00000171135	JAGN1	1.65021	0.502784	0.000724504	1.00724	-0.431719	0.0120636	1.37037	0.119173	0.693846	0.616452	-1.0257	1	1.06709	-0.272008	1	0.921913	-0.541958	0.0194657	0.410662	-1.58486	0.667353	1.33041	0.054231	1	1.36688	0.0976846	1
ENSG00000178952	TUFM	3.93463	0.482715	0.000727586	1.99276	-0.765049	6.71933e-07	3.99044	0.485071	0.00117346	1.98145	-0.67479	1	2.65531	-0.243143	1	2.25412	-0.518067	0.0173734	4.34617	0.458275	0.80499	3.17445	0.0390034	1	2.43919	-0.373253	0.463952
ENSG00000113460	BRIX1	1.53835	0.506288	0.000736348	0.53618	-1.35376	8.7079e-16	1.96613	0.992544	9.11503e-13	1.05677	-0.18208	1	1.66267	0.467169	1	0.759125	-0.73621	0.00107118	2.6693	1.14072	0.255279	0.934653	-0.38249	0.542392	0.726072	-0.772036	0.0246111
ENSG00000213585	VDAC1	4.21567	0.48238	0.000737317	1.8419	-1.00917	4.35539e-11	4.63254	0.646683	4.4853e-06	2.95016	-0.208759	1	5.01283	0.576357	1	2.26741	-0.619186	0.00314622	3.11418	-0.122442	1	3.58424	0.12136	1	2.36426	-0.528281	0.149365
ENSG00000100823	APEX1	3.56391	0.48297	0.000746458	2.21744	-0.415249	0.0120636	3.23416	0.268729	0.138827	1.365	-1.05659	1	3.44942	0.279182	1	1.76742	-0.747251	0.000262004	2.29286	-0.31705	1	3.23059	0.223583	0.759466	2.2764	-0.326567	0.614246
ENSG00000117682	DHDDS	0.566712	0.56553	0.000784813	0.320188	-0.511849	0.011373	0.396459	-0.139103	0.732605	0.264194	-0.540791	1	0.322608	-0.34171	1	0.34551	-0.350495	0.318604	1.26621	1.57175	0.118891	0.387334	-0.15206	1	0.501274	0.253528	0.785242
ENSG00000125445	MRPS7	2.3103	0.488676	0.000798464	1.16245	-0.770901	9.12053e-07	2.31411	0.466064	0.00256669	1.2329	-0.568005	1	1.2408	-0.555866	1	1.48171	-0.330875	0.232676	1.74531	-0.073517	1	1.59144	-0.202688	0.942448	1.55808	-0.237074	0.855988
ENSG00000136270	TBRG4	0.888435	0.525983	0.000819355	0.348408	-1.14859	1.10968e-10	1.0504	0.843141	1.93053e-08	0.96871	0.506647	1	0.893376	0.393021	1	0.367104	-0.997281	2.28672e-05	1.23199	0.847173	0.508169	0.648363	-0.0822295	1	0.480603	-0.546792	0.250534
ENSG00000100592	DAAM1	0.987355	0.516212	0.000833715	0.643633	-0.305692	0.139368	0.729355	-0.0836436	0.900196	0.528387	-0.480773	1	0.694848	-0.122612	1	0.579725	-0.450784	0.0939766	2.25864	1.55631	0.0902333	0.707305	-0.11881	1	0.754495	-0.018359	1
ENSG00000090273	NUDC	1.58273	0.496329	0.000846955	0.475398	-1.59605	1.65784e-21	2.16113	1.13102	4.77711e-17	1.18887	-0.065797	1	1.91083	0.6194	1	0.720919	-0.869544	5.93738e-05	1.06088	-0.224264	1	1.06938	-0.226036	0.898693	0.757079	-0.759004	0.0239958
ENSG00000172270	BSG	9.99281	0.470914	0.000847052	4.3068	-1.04071	5.23026e-12	11.4068	0.714041	1.68043e-07	5.50403	-0.573264	1	7.81704	-0.0451042	1	5.60789	-0.560575	0.00765833	10.1639	0.323675	0.940098	7.81965	-0.0184337	1	5.76465	-0.493977	0.188629
ENSG00000125356	NDUFA1	3.36237	0.479742	0.000858455	1.77352	-0.699343	6.82801e-06	3.06178	0.272385	0.132749	2.77403	0.0293904	1	3.52387	0.392871	1	2.13452	-0.354723	0.158441	2.42975	-0.151867	1	2.71976	0.041009	1	2.36684	-0.177391	0.957971
ENSG00000089220	PEBP1	8.71701	0.469527	0.00086505	4.49457	-0.745923	8.49109e-07	8.67254	0.434644	0.00391883	4.79952	-0.573099	1	7.66814	0.124977	1	5.14942	-0.479343	0.0280268	5.23594	-0.437742	1	6.85412	-0.0118776	1	6.14448	-0.183644	0.938627
ENSG00000004142	POLDIP2	1.23512	0.504115	0.000874442	0.760854	-0.414408	0.0210167	0.983606	0.0429013	1	0.528387	-0.812901	1	0.769296	-0.313118	1	0.837197	-0.227767	0.54518	0.787102	-0.27677	1	0.75502	-0.373779	0.552409	1.05681	0.151082	0.957971
ENSG00000143106	PSMA5	1.02433	0.514951	0.000877825	0.490593	-0.831039	9.07202e-07	1.08703	0.607012	0.00010287	0.39629	-0.914599	1	0.74448	-0.079876	1	0.596337	-0.465537	0.0689913	0.581771	-0.415446	1	0.696078	-0.201779	0.956413	0.599462	-0.434887	0.423381
ENSG00000133872	SARAF	1.71585	0.493094	0.000885508	1.11577	-0.329694	0.070755	1.36929	0.0369438	1	0.748549	-0.824949	1	1.3897	0.0413348	1	1.00995	-0.465724	0.0536354	1.26621	-0.0941892	1	1.24059	-0.123461	1	1.41339	0.081491	1
ENSG00000225921	NOL7	1.81477	0.491013	0.000889864	0.855282	-0.87735	5.32225e-08	1.96721	0.627184	1.95309e-05	0.836613	-0.754969	1	1.36488	-0.0674628	1	1.08636	-0.440248	0.0755109	1.5742	0.131813	1	1.17042	-0.302269	0.701704	1.13174	-0.356444	0.554359
ENSG00000004478	FKBP4	2.35005	0.482678	0.000902115	0.962735	-1.11317	2.06361e-12	2.78168	0.801998	6.78568e-09	1.10081	-0.754897	1	2.85384	0.612538	1	1.20596	-0.69289	0.00125342	1.5742	-0.249164	1	1.80194	-0.0401697	1	1.2997	-0.548451	0.157875
ENSG00000128944	KNSTRN	0.307855	-0.613566	0.000926687	0.159551	-1.65118	4.11571e-17	1.05686	2.00837	1.3041e-45	0.39629	-0.0331558	1	0.719664	0.760932	1	0.358799	-0.299765	0.424582	0.342218	-0.24707	1	0.249802	-0.828999	0.0614371	0.180872	-1.31642	0.000128022
ENSG00000147419	CCDC25	0.824645	0.528642	0.000934019	0.38097	-0.879377	8.84818e-07	0.756288	0.330934	0.0862882	0.748549	0.260449	1	1.16635	0.884944	1	0.508298	-0.36241	0.24024	0.75288	0.264519	1	0.637136	0.00915931	1	0.534865	-0.264719	0.849576
ENSG00000103495	MAZ	0.402153	-0.573885	0.000970354	0.401592	-0.553667	0.0024767	0.669024	0.36803	0.0439598	0.220161	-1.1261	1	0.322608	-0.705228	1	1.0166	1.09423	4.49654e-10	0.410662	-0.358594	1	0.291904	-0.964707	0.0110669	0.602046	0.144477	0.997893
ENSG00000126432	PRDX5	4.23416	0.472487	0.000986657	2.36831	-0.606283	0.000104419	3.69418	0.184586	0.399323	2.55387	-0.427629	1	3.42461	0.0102855	1	2.83052	-0.27641	0.332395	1.95064	-0.804577	1	2.93869	-0.203927	0.895608	3.64587	0.135296	1
ENSG00000070269	TMEM260	0.373494	0.591996	0.000990835	0.210564	-0.492906	0.0257389	0.29088	0.0793331	0.905503	0.220161	-0.143418	1	0.223344	-0.208033	1	0.219266	-0.388728	0.282629	1.06088	1.95064	0.0390134	0.232962	-0.26898	0.898693	0.235134	-0.257683	0.922006
ENSG00000171425	ZNF581	1.46901	0.494724	0.00102227	1.1657	0.0279881	1	0.936203	-0.364013	0.0555605	0.660484	-0.769641	1	0.86856	-0.400273	1	0.729225	-0.735374	0.000858914	0.787102	-0.534555	1	1.4511	0.371139	0.386115	1.17308	0.0338563	1
ENSG00000131171	SH3BGRL	1.78334	0.489122	0.00102865	1.10492	-0.417082	0.0155939	1.36821	-0.0385841	1	1.27694	-0.143655	1	2.45678	0.803689	1	0.920252	-0.678736	0.00236921	1.36887	-0.0425666	1	1.69809	0.307677	0.528707	1.44698	0.0544695	1
ENSG00000128609	NDUFA5	1.26008	0.498601	0.00103171	0.696816	-0.603612	0.000475463	1.0978	0.205602	0.365767	1.01274	0.0426268	1	1.76194	0.837553	1	0.691019	-0.574113	0.0171151	1.36887	0.468782	0.858279	1.07218	0.13686	0.986227	0.873354	-0.185466	0.997284
ENSG00000134440	NARS	0.764553	0.532918	0.00103382	0.319103	-1.04196	1.09963e-08	0.802614	0.602277	0.000269219	0.660484	0.202079	1	0.794112	0.449785	1	0.433548	-0.49305	0.074963	1.40309	1.25699	0.233448	0.457503	-0.382749	0.609078	0.480603	-0.309661	0.755316
ENSG00000071462	BUD23	1.20184	0.495292	0.00105799	0.471057	-1.17372	2.04119e-12	1.4307	0.826821	8.32174e-09	0.748549	-0.308188	1	1.19117	0.341246	1	0.63122	-0.64515	0.00494495	0.923989	-0.0194101	1	0.853257	-0.149019	1	0.682146	-0.497082	0.277327
ENSG00000057608	GDI2	4.0317	0.470019	0.00105799	2.61795	-0.351785	0.039839	3.57783	0.214483	0.287459	3.03823	-0.11058	1	4.3428	0.42431	1	1.85047	-0.878815	1.15046e-05	2.36131	-0.462767	1	4.04455	0.375782	0.364952	2.4857	-0.391136	0.415729
ENSG00000123975	CKS2	0.902302	-0.536605	0.00107783	0.553546	-1.32001	7.80078e-15	2.60176	1.64305	1.7745e-35	0.880646	-0.450169	1	2.15899	0.829101	1	1.28569	0.103873	0.874867	0.958211	-0.334497	1	0.673624	-0.896599	0.0134108	0.59171	-1.09728	0.000311524
ENSG00000108774	RAB5C	1.10014	0.503753	0.00108977	0.553546	-0.758006	7.78535e-06	1.06333	0.410022	0.0169043	0.440323	-0.887555	1	0.843744	-0.0147313	1	0.691019	-0.351783	0.226751	0.410662	-0.99796	1	0.721339	-0.265582	0.821446	0.83718	-0.0346343	1
ENSG00000162520	SYNC	0.150692	-0.755767	0.00109638	0.170405	-0.519858	0.0432905	0.271488	0.317372	0.257153	0.220161	0.138982	1	0.223344	0.0753974	1	0.398665	0.978913	5.24618e-05	2.29286	3.38173	4.03738e-07	0.134725	-0.796438	0.219507	0.160201	-0.542719	0.519457
ENSG00000113811	SELENOK	1.12233	0.500102	0.00110486	0.585022	-0.701844	3.15196e-05	1.08057	0.399032	0.0201106	0.220161	-1.79528	1	0.943008	0.111347	1	0.762447	-0.227019	0.552582	0.410662	-1.02934	1	0.645556	-0.469505	0.379496	0.832012	-0.0785767	1
ENSG00000155380	SLC16A1	0.84221	0.51072	0.00114081	0.376628	-0.946799	7.11832e-08	0.853248	0.509617	0.00203991	0.57242	-0.146976	1	0.694848	0.104947	1	0.501654	-0.431351	0.119791	1.60843	1.29581	0.203947	0.710112	0.132999	1	0.416006	-0.6961	0.0742592
ENSG00000177697	CD151	0.847757	0.509828	0.00119841	0.260492	-1.54812	1.27363e-17	1.0838	0.996765	6.78303e-12	0.660484	0.0365608	1	0.893376	0.450308	1	0.448498	-0.621466	0.0124516	1.23199	0.90446	0.469037	0.513638	-0.381182	0.581699	0.441845	-0.61503	0.149309
ENSG00000138385	SSB	2.82986	0.477053	0.00120985	0.984443	-1.37989	3.06481e-18	3.66724	0.992595	2.16551e-13	2.77403	0.277718	1	4.1939	0.896658	1	1.23752	-0.948744	7.8588e-06	5.27016	1.21528	0.196764	2.14998	-0.059055	1	1.21959	-0.933073	0.00196089
ENSG00000138085	ATRAID	2.27702	0.473895	0.00121052	1.15376	-0.770909	8.86567e-07	2.21177	0.391849	0.0156986	1.10081	-0.715259	1	1.81157	-0.00370809	1	1.52988	-0.266564	0.375898	1.36887	-0.407566	1	1.57179	-0.210325	0.919844	1.68469	-0.103057	1
ENSG00000164687	FABP5	1.1741	0.500235	0.0012141	0.541606	-0.904776	9.71245e-08	1.19045	0.501254	0.00199383	1.05677	0.205477	1	1.01746	0.153784	1	0.700986	-0.436568	0.100611	0.992433	0.118141	1	0.799929	-0.209168	0.94275	0.834596	-0.144487	1
ENSG00000100029	PES1	0.662859	0.548418	0.00121646	0.323444	-0.772776	5.89281e-05	0.66256	0.518224	0.00398184	0.308226	-0.585583	1	0.645216	0.375474	1	0.342188	-0.630287	0.0204416	1.0951	1.1231	0.359322	0.432242	-0.238377	0.934537	0.392751	-0.388652	0.623333
ENSG00000100380	ST13	6.0249	0.461281	0.00122372	4.39689	-0.15295	0.519224	4.5485	-0.0922058	0.827544	3.61065	-0.451798	1	5.31062	0.124197	1	3.23251	-0.639344	0.00198265	3.49062	-0.491136	1	5.6809	0.269542	0.62661	4.48563	-0.103768	1
ENSG00000156261	CCT8	6.74323	0.459308	0.00126547	3.60999	-0.69103	6.28259e-06	7.17289	0.558184	9.7369e-05	5.5921	0.0114948	1	8.76005	0.686836	1	3.00494	-0.93345	2.21688e-06	6.09148	0.146288	1	6.48644	0.299895	0.540102	3.49083	-0.668485	0.0331404
ENSG00000100519	PSMC6	0.565788	0.550638	0.00130324	0.237699	-1.0165	1.6713e-07	0.622699	0.716553	2.34467e-05	0.528387	0.349206	1	0.347424	-0.249138	1	0.275743	-0.718518	0.00770436	1.5742	1.87763	0.0381821	0.345232	-0.337444	0.740271	0.289395	-0.610585	0.224213
ENSG00000181026	AEN	0.949451	0.510894	0.00131821	0.527497	-0.585385	0.00126066	0.956672	0.498893	0.00283883	0.308226	-1.13045	1	0.74448	0.0277825	1	0.57142	-0.414939	0.144521	1.19776	0.699927	0.646048	0.437856	-0.795919	0.0514197	0.630469	-0.241967	0.885952
ENSG00000163660	CCNL1	1.07148	0.501202	0.00134077	0.530753	-0.786035	5.86222e-06	1.1075	0.540644	0.000791033	0.440323	-0.851138	1	0.74448	-0.154758	1	0.666103	-0.370387	0.208181	1.67687	0.996649	0.371051	0.575387	-0.573231	0.230948	0.713153	-0.246062	0.876183
ENSG00000055950	MRPL43	1.26563	0.4883	0.00134976	0.704414	-0.600965	0.000413925	1.22708	0.401734	0.0176645	0.96871	-0.0325538	1	1.06709	0.104019	1	0.710953	-0.543559	0.023392	0.992433	0.000931289	1	0.931847	-0.0977683	1	0.834596	-0.270672	0.807688
ENSG00000188342	GTF2F2	0.837588	0.510976	0.0013706	0.4233	-0.744373	3.28204e-05	0.857558	0.53093	0.00139705	0.39629	-0.626298	1	0.794112	0.301603	1	0.453482	-0.583821	0.0224971	1.36887	1.07303	0.350335	0.566967	-0.209627	0.966017	0.490939	-0.434219	0.474863
ENSG00000065427	KARS	2.55252	0.468087	0.00137356	1.44139	-0.593393	0.000195139	2.37552	0.303569	0.085323	0.924678	-1.12615	1	2.75458	0.430258	1	1.45513	-0.536672	0.0178454	1.74531	-0.232406	1	2.26506	0.178904	0.855613	1.7157	-0.257735	0.807688
ENSG00000148444	COMMD3	3.0314	0.467741	0.0014058	1.63242	-0.674051	1.93957e-05	3.04885	0.454443	0.00338037	1.89339	-0.371904	1	2.97792	0.29187	1	1.77738	-0.49209	0.0294699	1.43732	-0.757396	1	2.56539	0.103345	1	1.75446	-0.490032	0.25416
ENSG00000115286	NDUFS7	1.72417	0.476854	0.00144004	0.90521	-0.708918	1.52887e-05	1.69357	0.416505	0.0108059	1.10081	-0.310631	1	1.43933	0.07331	1	1.07307	-0.38825	0.140959	0.821324	-0.719645	1	1.27427	-0.101308	1	1.18342	-0.217762	0.907449
ENSG00000213676	ATF6B	0.352231	0.623566	0.00144352	0.191028	-0.533697	0.0273348	0.279029	0.138196	0.750532	0.176129	-0.301819	1	0.173712	-0.42625	1	0.177738	-0.60588	0.0751067	1.30043	2.35354	0.00945471	0.188053	-0.482162	0.574618	0.242885	-0.0929279	1
ENSG00000184009	ACTG1	37.8523	0.448784	0.00145214	23.3488	-0.458683	0.00363685	37.4373	0.403582	0.00815169	19.154	-0.71942	1	34.5687	0.161612	1	19.5645	-0.708559	0.000392893	22.1073	-0.499854	1	32.1684	0.0945516	1	23.5909	-0.391219	0.392409
ENSG00000004779	NDUFAB1	4.2092	0.458359	0.00145433	2.08394	-0.822206	8.0318e-08	4.43323	0.537344	0.000230988	3.03823	-0.181088	1	3.5735	0.0706554	1	2.69099	-0.359992	0.144817	2.60086	-0.395077	1	2.83203	-0.262521	0.743764	2.87328	-0.241597	0.807688
ENSG00000150459	SAP18	2.40922	0.467002	0.00148111	1.06802	-0.996969	1.72303e-10	2.79568	0.744459	1.21654e-07	2.20161	0.174674	1	2.65531	0.460759	1	1.40197	-0.50449	0.0307034	1.81376	-0.0945285	1	1.51565	-0.358944	0.562303	1.43147	-0.449626	0.338502
ENSG00000114784	EIF1B	1.69367	0.475408	0.00150362	1.15051	-0.267799	0.170644	1.37145	0.0483504	0.981419	1.14484	-0.231075	1	1.2408	-0.113903	1	1.04483	-0.403576	0.1194	0.958211	-0.479671	1	1.38093	0.0514588	1	1.14983	-0.235853	0.870186
ENSG00000147684	NDUFB9	4.95619	0.45483	0.00150688	2.95441	-0.512193	0.00118591	4.54527	0.263221	0.145552	2.8621	-0.505436	1	3.35016	-0.262814	1	3.07969	-0.408862	0.0794268	2.9773	-0.440737	1	3.89579	-0.0230091	1	3.64328	-0.128469	1
ENSG00000080345	RIF1	0.284743	-0.595536	0.00157105	0.22576	-0.958018	5.66286e-07	0.66687	1.05265	1.38635e-11	0.308226	-0.228994	1	0.421872	0.14301	1	0.593014	0.708362	0.000803404	1.40309	1.83996	0.0409548	0.227348	-0.836601	0.0628884	0.224798	-0.859584	0.0315384
ENSG00000105254	TBCB	1.44313	0.478806	0.00158328	0.802099	-0.611116	0.000271725	1.34559	0.317145	0.0813544	0.792581	-0.50605	1	1.31525	0.204815	1	0.87208	-0.433972	0.0888141	0.923989	-0.296183	1	1.01605	-0.174814	1	1.11107	-0.0357585	1
ENSG00000137038	DMAC1	2.94912	0.459642	0.00162173	1.59986	-0.668131	2.00451e-05	2.81938	0.347642	0.0368761	1.84936	-0.370949	1	2.45678	0.0483928	1	1.7126	-0.513679	0.0202092	1.40309	-0.757225	1	2.67766	0.208701	0.811098	2.0361	-0.22248	0.876407
ENSG00000197498	RPF2	1.66131	0.472672	0.00162742	0.783647	-0.890164	5.85016e-08	1.88641	0.70484	1.15935e-06	1.14484	-0.205016	1	1.91083	0.532113	1	0.815602	-0.769659	0.00048743	3.31952	1.32068	0.155711	1.2041	-0.134681	1	0.881106	-0.6189	0.100908
ENSG00000250317	SMIM20	2.43048	0.463644	0.00163417	1.73553	-0.189544	0.397282	1.78622	-0.138382	0.64124	1.01274	-0.932507	1	1.66267	-0.228767	1	1.51659	-0.39471	0.107066	0.923989	-1.06161	1	1.71213	-0.186544	0.973841	2.31	0.287469	0.549007
ENSG00000074201	CLNS1A	2.39905	0.462666	0.00165679	1.33936	-0.617067	0.000105998	2.29149	0.34876	0.0381238	1.32097	-0.543904	1	2.10936	0.131435	1	1.23918	-0.697661	0.00119038	1.95064	0.0124029	1	2.12753	0.173887	0.872303	1.7648	-0.120598	1
ENSG00000161513	FDXR	1.57903	0.478942	0.00165988	0.795586	-0.775923	3.07821e-06	1.77114	0.685619	3.71537e-06	0.836613	-0.561924	1	1.53859	0.298596	1	0.775736	-0.763761	0.000611034	1.19776	-0.0618437	1	1.14235	-0.132763	1	0.919864	-0.470112	0.329904
ENSG00000182473	EXOC7	0.334665	0.622653	0.00167073	0.189942	-0.456571	0.0735429	0.204693	-0.328019	0.286723	0.0880646	-0.96814	1	0.24816	0.110758	1	0.169433	-0.600784	0.0828015	1.16354	2.26755	0.0165696	0.221735	-0.152694	1	0.317818	0.414424	0.519457
ENSG00000167986	DDB1	1.5402	0.475562	0.00167252	0.893271	-0.541491	0.00175637	1.23032	0.0234767	1	1.365	0.153131	1	1.73712	0.507244	1	0.975068	-0.361446	0.201656	3.42218	1.47815	0.0995025	1.16762	-0.0622909	1	1.21701	0.00262884	1
ENSG00000075239	ACAT1	1.40892	0.473765	0.00167347	0.733719	-0.724731	1.06717e-05	1.53305	0.618187	3.43903e-05	0.836613	-0.400503	1	1.46414	0.390094	1	0.634542	-0.903664	3.00988e-05	1.06088	-0.0710367	1	1.32479	0.276397	0.614279	0.702817	-0.710994	0.0403837
ENSG00000167863	ATP5PD	4.15743	0.453321	0.00168032	2.00905	-0.86632	1.50202e-08	4.66809	0.662539	2.24359e-06	2.73	-0.319343	1	4.26835	0.342721	1	2.29066	-0.602823	0.00417515	2.39553	-0.498261	1	3.32883	0.0049871	1	2.38493	-0.514778	0.166913
ENSG00000156475	PPP2R2B	1.28412	0.476507	0.00168244	0.896527	-0.218256	0.333284	0.82847	-0.357579	0.0648387	0.880646	-0.193593	1	0.769296	-0.38864	1	0.945168	-0.11387	0.933928	0.923989	-0.128447	1	0.875711	-0.225536	0.898693	1.23768	0.321031	0.503945
ENSG00000136261	BZW2	2.59504	0.459918	0.0017158	1.50543	-0.554204	0.000549502	2.58991	0.431883	0.00592876	1.01274	-1.02982	1	2.30789	0.144754	1	1.21925	-0.849142	4.72703e-05	1.77953	-0.234384	1	2.5317	0.323705	0.493948	1.56067	-0.436313	0.35814
ENSG00000103423	DNAJA3	0.509394	0.527532	0.00174761	0.227931	-0.93091	9.09251e-07	0.497728	0.453817	0.0138323	0.176129	-0.899492	1	0.198528	-0.854455	1	0.333882	-0.261532	0.523887	1.06088	1.44935	0.156516	0.28629	-0.478416	0.450431	0.37208	-0.0770554	1
ENSG00000181163	NPM1	40.953	0.441017	0.00178615	26.466	-0.384498	0.0180599	37.2402	0.234374	0.206561	22.6326	-0.597706	1	35.2635	0.0704199	1	19.9914	-0.80469	4.28693e-05	25.5979	-0.407135	1	43.5358	0.446295	0.197118	25.6322	-0.390399	0.392595
ENSG00000160679	CHTOP	1.19074	0.476273	0.00178808	0.647974	-0.648618	0.000118706	1.10642	0.308222	0.0960011	0.660484	-0.478466	1	0.918192	-0.0290901	1	0.805636	-0.252313	0.461824	0.958211	0.031924	1	0.805542	-0.237823	0.872513	0.87077	-0.11797	1
ENSG00000079785	DDX1	1.10939	0.486704	0.00179332	0.469971	-1.0544	8.79558e-10	1.24648	0.69679	4.24951e-06	0.748549	-0.198173	1	1.34006	0.621092	1	0.719258	-0.313529	0.329405	1.0951	0.329836	1	0.668011	-0.4091	0.506775	0.614965	-0.539235	0.237587
ENSG00000101856	PGRMC1	1.08997	0.480223	0.0018267	0.430897	-1.17117	6.45488e-12	1.28418	0.789674	6.81497e-08	0.792581	-0.0986722	1	1.29043	0.588193	1	0.574742	-0.649923	0.0056339	1.36887	0.6673	0.663838	0.903779	0.0828002	1	0.519361	-0.774588	0.0279682
ENSG00000281649	EBLN3P	1.03173	0.485478	0.00183122	0.785818	-0.0545028	1	0.671179	-0.335405	0.0999211	0.39629	-0.945164	1	0.74448	-0.110626	1	0.602981	-0.481748	0.0552894	0.513327	-0.616825	1	0.735373	-0.149522	1	1.02322	0.374653	0.368775
ENSG00000176788	BASP1	2.31215	0.464458	0.00187598	1.20912	-0.725718	5.54658e-06	2.39707	0.511603	0.000850488	0.220161	-2.863	1	0.421872	-2.08221	1	1.58303	-0.243132	0.445841	0.342218	-2.33982	0.326666	1.45391	-0.36144	0.549996	1.7157	-0.105555	1
ENSG00000106399	RPA3	0.65269	-0.525649	0.00189293	0.322359	-1.65139	4.36965e-21	1.92196	1.71554	1.53049e-38	0.704516	-0.278729	1	1.53859	0.822409	1	0.898658	0.0567165	1	0.855545	-0.0145009	1	0.583808	-0.612288	0.170919	0.40567	-1.16636	0.000126426
ENSG00000136897	MRPL50	0.737743	0.501543	0.00198002	0.367945	-0.773502	1.91016e-05	0.784299	0.597843	0.000248907	0.57242	0.0385799	1	0.918192	0.686737	1	0.401987	-0.580212	0.0250931	1.02665	0.843082	0.54331	0.485571	-0.259013	0.864102	0.390167	-0.59767	0.186187
ENSG00000196419	XRCC6	1.85175	0.461153	0.00198993	0.530753	-1.69582	2.84983e-24	2.70195	1.2467	2.93122e-21	1.54113	0.0469108	1	2.43197	0.714301	1	0.82723	-0.926494	1.42807e-05	2.15597	0.531135	0.765381	1.23778	-0.269032	0.791028	0.74416	-1.04857	0.000342828
ENSG00000136628	EPRS	1.18797	0.472911	0.00201131	0.760854	-0.372564	0.0446615	1.05256	0.214404	0.331982	0.57242	-0.670758	1	0.967824	0.0466861	1	0.669425	-0.550085	0.0213759	1.33465	0.500837	0.812039	0.973948	0.0592186	1	0.759663	-0.329525	0.663503
ENSG00000061794	MRPS35	1.79813	0.462513	0.00201641	0.907381	-0.786546	1.37759e-06	1.91011	0.558607	0.000212281	1.67323	0.206641	1	1.91083	0.409412	1	1.00331	-0.574675	0.0125938	1.19776	-0.261721	1	1.47636	0.0526088	1	1.03097	-0.507076	0.246413
ENSG00000106105	GARS	1.16301	0.479167	0.00202879	0.55029	-0.8794	1.70752e-07	1.26048	0.615397	6.5658e-05	0.528387	-0.743011	1	0.719664	-0.336737	1	0.785702	-0.252439	0.472461	0.855545	-0.090489	1	0.679238	-0.461601	0.401102	0.733824	-0.345521	0.624115
ENSG00000126768	TIMM17B	1.15931	0.473524	0.00206529	0.551375	-0.875324	1.43353e-07	1.21308	0.538897	0.000581205	0.660484	-0.441642	1	1.01746	0.153784	1	0.775736	-0.272452	0.422773	0.581771	-0.623179	1	0.757827	-0.292705	0.747313	0.775166	-0.259716	0.821357
ENSG00000135930	EIF4E2	1.64097	0.462999	0.00210772	0.98987	-0.484537	0.00387385	1.44794	0.19755	0.378697	0.57242	-1.14469	1	1.06709	-0.291304	1	1.08802	-0.296198	0.330494	1.02665	-0.345707	1	1.19007	-0.140906	1	1.26869	-0.0413645	1
ENSG00000091136	LAMB1	0.589824	0.529998	0.00212231	0.339725	-0.507568	0.0132541	0.413696	-0.164369	0.65528	0.57242	0.382468	1	0.595584	0.420713	1	0.335543	-0.488873	0.102694	2.32708	2.37232	0.00155893	0.493991	0.138743	1	0.421174	-0.111793	1
ENSG00000183864	TOB2	0.874567	0.482836	0.00218372	0.69356	0.0168828	1	0.48911	-0.597591	0.000817334	0.264194	-1.22407	1	0.421872	-0.662534	1	0.55647	-0.346314	0.248519	1.0951	0.673349	0.661372	0.696078	0.021361	1	0.842347	0.325791	0.519457
ENSG00000129197	RPAIN	1.92386	0.458666	0.00218908	1.32525	-0.257342	0.191125	1.51689	-0.0152582	1	0.96871	-0.659384	1	1.58822	0.0422103	1	1.11958	-0.510473	0.029852	1.40309	-0.138694	1	1.48759	-0.0445525	1	1.65369	0.122954	1
ENSG00000204954	C12orf73	1.15007	0.471474	0.00221392	0.756512	-0.327176	0.0917108	0.871563	-0.0758758	0.921581	0.880646	-0.0373245	1	1.06709	0.231874	1	0.76743	-0.278523	0.404273	0.513327	-0.783653	1	0.827996	-0.144748	1	0.994797	0.143882	0.983137
ENSG00000213619	NDUFS3	1.53743	0.465061	0.0022142	0.6089	-1.18065	7.87301e-13	1.85732	0.827567	6.50108e-09	0.924678	-0.394801	1	1.21598	-0.00907713	1	0.873741	-0.543106	0.0214172	1.23199	0.0071202	1	1.19568	-0.0301656	1	0.819092	-0.617263	0.101477
ENSG00000166582	CENPV	1.66131	-0.479619	0.00227255	1.50434	-0.629954	6.89347e-05	3.09303	0.701733	6.88651e-07	0.880646	-1.28639	1	1.63786	-0.411868	1	3.38367	0.788159	6.16511e-06	1.19776	-0.858659	1	1.42303	-0.641834	0.0968382	1.78547	-0.2959	0.698721
ENSG00000105327	BBC3	1.00584	0.499138	0.00230429	0.511216	-0.744696	4.01242e-05	1.03747	0.534485	0.00159107	0.484355	-0.635192	1	0.943008	0.270355	1	0.637864	-0.339586	0.301632	0.684436	-0.176219	1	0.55574	-0.530975	0.334573	0.656307	-0.278149	0.825797
ENSG00000204435	CSNK2B	2.02833	0.454721	0.00232019	1.12771	-0.630361	8.63585e-05	2.00276	0.406036	0.0124831	1.05677	-0.617913	1	1.61304	-0.0152796	1	1.13287	-0.579242	0.0101348	0.75288	-1.0908	1	1.77388	0.146076	0.942448	1.3953	-0.231145	0.876183
ENSG00000160214	RRP1	0.622182	0.51644	0.00233977	0.238784	-1.1891	4.34279e-10	0.709963	0.758436	3.6557e-06	0.352258	-0.345138	1	0.719664	0.600017	1	0.385376	-0.362726	0.278096	1.02665	1.10217	0.366919	0.409788	-0.245773	0.918948	0.273892	-0.86329	0.0280891
ENSG00000127022	CANX	1.21848	0.469521	0.00236332	0.677279	-0.61827	0.000337792	1.09242	0.233729	0.270749	0.96871	0.009532	1	1.48896	0.623516	1	0.75248	-0.405748	0.135016	1.60843	0.727381	0.593271	1.02447	0.096276	1	0.793253	-0.304366	0.725338
ENSG00000108010	GLRX3	1.39875	0.462024	0.00247382	0.626266	-0.983866	2.05002e-09	1.59769	0.706567	1.43437e-06	0.792581	-0.472416	1	1.0919	-0.0270459	1	0.78238	-0.57062	0.0142454	1.02665	-0.114747	1	1.13393	0.0328806	1	0.801005	-0.508439	0.248166
ENSG00000129667	RHBDF2	0.436359	0.551701	0.00249059	0.269175	-0.371039	0.118303	0.305963	-0.146039	0.733452	0.308226	0.0215064	1	0.322608	0.0285261	1	0.279066	-0.282098	0.523041	1.02665	1.64666	0.121562	0.263836	-0.347693	0.75331	0.348825	0.0840075	1
ENSG00000213853	EMP2	1.74636	0.455457	0.00254434	0.558973	-1.52706	2.67153e-20	2.21931	0.926912	2.13664e-11	0.660484	-1.04674	1	1.11672	-0.322358	1	1.01826	-0.509666	0.0316838	1.81376	0.365034	0.949899	1.27989	-0.130328	1	1.1059	-0.358851	0.555517
ENSG00000183010	PYCR1	3.60551	0.440671	0.0025747	2.03075	-0.620178	7.53298e-05	3.28695	0.238998	0.213726	2.02548	-0.546239	1	2.70494	-0.118565	1	2.588	-0.18464	0.622077	2.6693	-0.145561	1	2.47557	-0.244016	0.829469	2.92754	0.0179449	1
ENSG00000140740	UQCRC2	3.71183	0.438798	0.0025881	2.41498	-0.374323	0.0263972	3.2988	0.189072	0.381336	2.02548	-0.589608	1	3.7224	0.299487	1	2.07306	-0.592203	0.0050839	1.98487	-0.612405	1	3.42987	0.220529	0.7693	2.54771	-0.247499	0.787096
ENSG00000214160	ALG3	1.33404	0.46278	0.00261016	0.819465	-0.453296	0.0095142	1.15706	0.165079	0.502452	0.440323	-1.19432	1	0.794112	-0.408805	1	0.764108	-0.532025	0.0249583	0.992433	-0.0930992	1	1.2041	0.203113	0.812248	1.01288	-0.0694949	1
ENSG00000164167	LSM6	0.707235	-0.500905	0.00262772	0.523155	-0.985269	3.01595e-09	1.53305	1.00166	7.53879e-13	0.792581	-0.213495	1	1.2408	0.416141	1	1.4136	0.731603	6.19338e-05	0.684436	-0.420577	1	0.566967	-0.75746	0.0485119	0.633052	-0.594234	0.134301
ENSG00000111716	LDHB	28.6148	0.427615	0.00264573	17.987	-0.443622	0.00507578	28.2639	0.381185	0.0138443	15.3232	-0.651321	1	25.6846	0.121963	1	14.5978	-0.745273	0.000174214	14.5785	-0.711378	1	26.8467	0.23544	0.708852	17.8831	-0.402618	0.362485
ENSG00000053372	MRTO4	1.47549	0.462432	0.0026462	0.766281	-0.738417	1.04464e-05	1.49749	0.467463	0.00382096	0.748549	-0.627713	1	1.36488	0.21417	1	0.945168	-0.352429	0.219551	1.71109	0.531967	0.771327	0.968335	-0.295729	0.743434	0.999964	-0.247822	0.855988
ENSG00000196776	CD47	0.618484	0.492808	0.00265895	0.326701	-0.683975	0.000196161	0.576374	0.329348	0.0940425	0.39629	-0.200001	1	0.446688	-0.0741616	1	0.37541	-0.413406	0.158895	1.19776	1.31373	0.206882	0.36488	-0.431781	0.495026	0.493522	0.0346537	1
ENSG00000168259	DNAJC7	0.925414	0.474595	0.00266606	0.501447	-0.656709	0.000183231	0.936203	0.472687	0.00431592	0.660484	-0.114635	1	0.645216	-0.16108	1	0.583048	-0.368791	0.208722	1.0951	0.585315	0.753079	0.569774	-0.38282	0.5628	0.596878	-0.313816	0.711878
ENSG00000198189	HSD17B11	1.28319	0.457981	0.00283499	0.77822	-0.479175	0.00602312	1.24648	0.377263	0.0278489	0.924678	-0.137902	1	1.21598	0.249315	1	0.607964	-0.835854	0.000151212	1.12932	0.141848	1	1.26866	0.34478	0.458189	0.710569	-0.562558	0.171426
ENSG00000163956	LRPAP1	0.747912	0.497064	0.00283605	0.267004	-1.32023	1.38603e-12	0.943744	0.954594	5.24328e-10	0.616452	0.115774	1	0.769296	0.412242	1	0.383715	-0.679097	0.0081209	1.53998	1.39799	0.172127	0.541706	-0.114328	1	0.273892	-1.15516	0.000675036
ENSG00000269190	FBXO17	1.05854	0.463538	0.00292838	0.657743	-0.432598	0.0172717	0.866176	0.0574933	0.932101	0.484355	-0.733517	1	0.843744	0.0135654	1	0.707631	-0.281569	0.401572	0.958211	0.194035	1	0.757827	-0.159026	1	0.888857	0.0908982	1
ENSG00000124383	MPHOSPH10	0.771949	0.476321	0.00300175	0.36686	-0.873432	7.12378e-07	0.852171	0.650274	3.2927e-05	0.352258	-0.68458	1	0.670032	0.156885	1	0.433548	-0.551342	0.0310106	1.16354	0.936805	0.431323	0.47715	-0.374358	0.592597	0.503858	-0.293078	0.782732
ENSG00000137100	DCTN3	1.07426	0.466042	0.0030077	0.45152	-1.08308	2.42645e-10	1.30788	0.845113	7.94384e-09	0.792581	-0.0874117	1	1.0919	0.360347	1	0.536537	-0.746318	0.00127388	0.787102	-0.100613	1	0.822383	-0.0529179	1	0.581375	-0.590901	0.153586
ENSG00000178035	IMPDH2	7.85724	0.42602	0.0031411	5.6657	-0.204499	0.318249	6.83353	0.136846	0.586056	4.79952	-0.45287	1	7.4448	0.203069	1	3.47669	-0.969485	7.85356e-07	4.92794	-0.404677	1	9.02095	0.559887	0.0639963	4.62516	-0.495811	0.186446
ENSG00000055044	NOP58	1.93496	0.445791	0.00315407	0.636035	-1.49266	2.21023e-19	2.74289	1.16189	3.18255e-18	1.98145	0.328321	1	2.40715	0.624343	1	0.90198	-0.871552	5.48659e-05	3.04574	0.953907	0.36671	1.30234	-0.269872	0.796992	0.769998	-1.07463	0.00025158
ENSG00000110104	CCDC86	1.42002	0.45172	0.0031888	0.844429	-0.518119	0.00231699	1.39946	0.399583	0.0170689	0.440323	-1.29221	1	1.06709	-0.0888778	1	0.880385	-0.413484	0.108305	0.787102	-0.515065	1	0.811156	-0.516486	0.271213	1.13691	0.00562737	1
ENSG00000102007	PLP2	0.764553	-0.489323	0.00320027	0.535094	-1.06493	1.13099e-10	1.85194	1.27193	8.17307e-21	0.484355	-0.98215	1	0.694848	-0.509815	1	1.29068	0.441335	0.0351785	0.547549	-0.830176	1	0.684851	-0.579618	0.192116	0.622717	-0.72858	0.0366598
ENSG00000278845	MRPL45	1.78057	0.444663	0.00320344	1.44573	0.0262419	1	1.28634	-0.185154	0.469271	0.660484	-1.08225	1	1.78675	0.314538	1	0.999985	-0.577914	0.0106355	0.581771	-1.26405	0.884101	1.61389	0.195354	0.823535	1.27127	-0.180298	0.991904
ENSG00000154518	ATP5MC3	11.0698	0.422992	0.00324222	5.50181	-0.844213	2.05314e-08	12.0554	0.570525	5.4762e-05	7.52952	-0.303933	1	9.97603	0.126687	1	6.90355	-0.427978	0.05757	5.54393	-0.73399	1	8.84693	-0.0213952	1	7.29431	-0.323659	0.558444
ENSG00000089289	IGBP1	1.83696	0.443401	0.00347393	1.49349	0.0275387	1	1.26802	-0.26701	0.199115	0.440323	-1.66989	1	1.31525	-0.171074	1	1.08802	-0.493851	0.0362001	0.855545	-0.777694	1	1.84124	0.354863	0.409654	1.25835	-0.245926	0.835127
ENSG00000136997	MYC	27.7661	0.421675	0.0035669	20.6169	-0.156078	0.502218	22.7134	0.0193401	1	22.4565	-0.059379	1	26.0568	0.182653	1	15.8004	-0.576208	0.0059744	31.8605	0.461676	0.966537	21.4381	-0.0766472	1	21.6478	-0.0615419	1
ENSG00000102265	TIMP1	1.6761	0.443183	0.00356993	1.21889	-0.174274	0.46198	1.28741	-0.0762374	0.89401	0.880646	-0.60231	1	1.11672	-0.271219	1	1.05978	-0.388643	0.135016	0.547549	-1.26034	0.902537	1.34163	-0.00166527	1	1.38496	0.0487135	1
ENSG00000142168	SOD1	8.35092	0.420597	0.00361368	3.61541	-1.07253	1.25544e-12	10.0214	0.768311	1.24374e-08	5.10774	-0.455539	1	10.0257	0.543731	1	5.14112	-0.450574	0.0434636	5.3386	-0.381507	1	5.8493	-0.22881	0.823599	5.19103	-0.415734	0.341127
ENSG00000120675	DNAJC15	1.11216	0.453098	0.00370698	0.554631	-0.812954	1.32745e-06	1.17106	0.531933	0.000759195	0.880646	-0.00146322	1	0.694848	-0.33914	1	0.742514	-0.291923	0.365931	0.684436	-0.35365	1	0.718532	-0.325633	0.669983	0.77775	-0.204931	0.9502
ENSG00000092010	PSME1	1.66223	0.439416	0.00377617	0.748915	-0.991589	9.68513e-10	2.04693	0.842299	1.92373e-09	1.10081	-0.283535	1	2.15899	0.684619	1	0.875402	-0.68393	0.00203552	1.12932	-0.246708	1	1.35848	0.0281259	1	0.728656	-0.932729	0.00216154
ENSG00000161980	POLR3K	0.704461	-0.485376	0.00378985	0.491679	-1.06569	1.59878e-10	1.58584	1.10631	1.83721e-15	0.352258	-1.27678	1	0.893376	-0.0334479	1	1.31726	0.626742	0.000957428	0.650214	-0.472986	1	0.566967	-0.738246	0.0577462	0.671811	-0.483645	0.299274
ENSG00000168209	DDIT4	1.44035	0.453743	0.00391901	0.833575	-0.562809	0.00134762	1.27772	0.19932	0.397341	1.01274	-0.18208	1	1.14154	-0.0121289	1	1.01493	-0.203758	0.637865	2.08753	0.845991	0.487217	0.951494	-0.291949	0.759466	1.0904	-0.0811229	1
ENSG00000170759	KIF5B	2.98795	0.42683	0.00394997	1.75289	-0.562199	0.000407564	3.01115	0.419812	0.00751059	0.880646	-1.44962	1	2.3327	-0.0682328	1	2.12289	-0.212232	0.532618	2.12175	-0.211072	1	1.59144	-0.643767	0.0936205	2.25315	-0.108983	1
ENSG00000116221	MRPL37	1.93311	0.436401	0.00395329	1.17547	-0.492777	0.00299501	1.78514	0.259734	0.176509	0.836613	-0.884012	1	1.31525	-0.250124	1	1.21593	-0.402551	0.111491	0.684436	-1.1656	0.962323	1.5353	-0.0193478	1	1.50641	-0.0493415	1
ENSG00000134186	PRPF38B	1.12695	0.457099	0.00395783	0.567656	-0.793194	4.43982e-06	1.23355	0.614127	8.07924e-05	0.792581	-0.162971	1	0.595584	-0.571159	1	0.705969	-0.392089	0.168075	2.01909	1.15905	0.259504	0.693271	-0.398042	0.536186	0.664059	-0.46721	0.369016
ENSG00000160194	NDUFV3	1.3664	0.441742	0.00401153	0.842258	-0.464677	0.00772971	1.13874	0.0719055	0.889957	0.792581	-0.452578	1	1.0919	-0.00710052	1	0.906963	-0.310659	0.303557	1.12932	0.039317	1	1.04131	-0.0789929	1	1.19117	0.133183	0.995996
ENSG00000175203	DCTN2	2.06993	0.432146	0.00405756	1.40883	-0.300888	0.102801	1.81423	0.157063	0.514669	1.27694	-0.398912	1	1.46414	-0.19927	1	1.29068	-0.420033	0.0901982	1.26621	-0.40847	1	1.73458	0.0615587	1	1.39272	-0.282561	0.740145
ENSG00000189266	PNRC2	1.05392	0.453234	0.00407563	0.67945	-0.377326	0.0481857	0.897419	0.122212	0.686501	0.660484	-0.31769	1	1.06709	0.346495	1	0.667764	-0.376545	0.187121	0.787102	-0.0817542	1	0.816769	-0.0432637	1	0.767415	-0.141491	1
ENSG00000154265	ABCA5	0.613861	0.516329	0.00410044	0.311505	-0.732433	0.000294565	0.51712	0.158616	0.618431	0.96871	1.0377	1	0.595584	0.353063	1	0.287371	-0.807664	0.00314492	3.28529	2.8148	2.57666e-05	0.513638	0.126822	1	0.377248	-0.355128	0.730253
ENSG00000158850	B4GALT3	1.10661	0.449135	0.0041431	0.818379	-0.138859	0.650256	0.732587	-0.335239	0.0960011	0.57242	-0.584553	1	0.74448	-0.237663	1	0.755803	-0.257944	0.449085	0.547549	-0.655507	1	0.912199	0.0501369	1	1.0103	0.213159	0.807688
ENSG00000131876	SNRPA1	1.52448	0.441488	0.00426384	0.603473	-1.19959	5.18294e-13	1.9489	0.925289	4.50724e-11	1.18887	-0.0493243	1	1.53859	0.3238	1	0.938524	-0.432872	0.0923561	0.992433	-0.301432	1	0.763441	-0.72444	0.0639963	0.953454	-0.388064	0.519457
ENSG00000131711	MAP1B	4.82029	0.420322	0.00427415	2.83828	-0.561458	0.000367086	4.79737	0.389176	0.0142435	2.81807	-0.511246	1	3.37497	-0.235791	1	2.92853	-0.471836	0.0353654	5.30438	0.407352	0.860699	3.69651	-0.0875606	1	3.43915	-0.201167	0.892463
ENSG00000136104	RNASEH2B	0.701688	-0.48169	0.00427491	0.581766	-0.77935	3.08539e-06	1.46302	0.939745	3.27507e-11	0.528387	-0.736123	1	0.943008	0.0519804	1	1.24915	0.54264	0.00610177	0.958211	0.0750571	1	0.712919	-0.380113	0.544235	0.630469	-0.571829	0.162972
ENSG00000132661	NXT1	0.830192	-0.473543	0.0043625	0.828148	-0.458836	0.00841376	1.46517	0.598546	8.24467e-05	0.484355	-1.08835	1	0.843744	-0.34326	1	1.61792	0.713564	0.000130121	0.718658	-0.562984	1	0.648363	-0.774481	0.0397978	1.02322	-0.0751909	1
ENSG00000087191	PSMC5	1.83141	0.434822	0.00437906	0.83466	-0.976566	1.78757e-09	2.13851	0.725352	4.79001e-07	1.58516	0.0844083	1	1.76194	0.246456	1	1.10131	-0.476114	0.0497508	0.992433	-0.571919	1	1.23778	-0.271441	0.790407	1.18342	-0.34303	0.607259
ENSG00000178057	NDUFAF3	1.38766	0.43935	0.00442025	0.681621	-0.849332	2.29676e-07	1.44147	0.491682	0.00184961	0.352258	-1.55756	1	1.29043	0.207222	1	0.862113	-0.419652	0.102982	0.581771	-0.907076	1	1.01324	-0.147426	1	1.13691	0.0327574	1
ENSG00000137955	RABGGTB	1.83326	0.434658	0.00443175	1.2102	-0.352136	0.0499206	1.5115	0.0456596	0.995451	0.924678	-0.670566	1	2.03491	0.452477	1	0.99334	-0.642629	0.0043438	2.1902	0.549879	0.735509	1.63915	0.166066	0.90028	1.52449	0.0521311	1
ENSG00000204899	MZT1	0.456698	-0.507444	0.00444891	0.393994	-0.736831	3.59144e-05	0.977142	0.963972	6.6108e-11	0.352258	-0.668717	1	1.2408	1.05073	1	0.789025	0.464129	0.0364742	0.479105	-0.280634	1	0.471537	-0.375602	0.599487	0.390167	-0.668613	0.0957758
ENSG00000025796	SEC63	1.83881	0.428696	0.00450095	1.02026	-0.65478	4.00657e-05	1.74313	0.302818	0.0907548	0.924678	-0.67908	1	1.31525	-0.182796	1	1.32722	-0.184367	0.677839	2.42975	0.69044	0.587506	1.2013	-0.328405	0.639684	1.44439	-0.0425141	1
ENSG00000269893	SNHG8	21.4925	0.408955	0.00454817	20.5919	0.304095	0.0573756	11.8808	-0.678999	8.64528e-06	10.6998	-0.768103	1	17.6194	-0.0226018	1	11.6593	-0.662107	0.00105651	10.8825	-0.732194	1	20.0151	0.209326	0.788538	20.0432	0.213661	0.785242
ENSG00000179010	MRFAP1	3.92261	0.418137	0.00455632	2.15123	-0.683474	1.03709e-05	4.21022	0.536583	0.000247195	2.11355	-0.623591	1	3.7224	0.204437	1	2.28734	-0.539212	0.0126895	2.12175	-0.611747	1	3.25585	0.03504	1	2.47536	-0.393575	0.41025
ENSG00000108479	GALK1	0.925414	0.453667	0.00457092	0.357091	-1.22995	7.47549e-13	1.14736	0.87148	3.30478e-09	0.220161	-1.54863	1	0.818928	0.160144	1	0.476737	-0.706259	0.00236456	0.444884	-0.674829	1	0.791508	0.112286	1	0.534865	-0.498397	0.293843
ENSG00000152234	ATP5F1A	14.8612	0.408002	0.00468336	10.627	-0.234764	0.216168	13.401	0.188457	0.368213	7.79371	-0.691257	1	11.9613	-0.0490749	1	8.36034	-0.604927	0.00319322	6.91281	-0.853157	1	13.6128	0.182408	0.864528	9.87303	-0.322269	0.55856
ENSG00000114686	MRPL3	1.39598	0.43516	0.00472433	0.83466	-0.522378	0.002165	1.41023	0.432543	0.00796858	1.05677	-0.090449	1	1.16635	0.0511348	1	0.792347	-0.567794	0.0147968	0.958211	-0.227328	1	1.16481	0.0579806	1	0.83718	-0.457252	0.345469
ENSG00000105819	PMPCB	1.10199	0.442019	0.00472433	0.676194	-0.472014	0.00782424	1.01485	0.259812	0.196545	0.39629	-1.07035	1	1.14154	0.3699	1	0.539859	-0.794906	0.000406634	1.16354	0.394212	0.945506	1.08341	0.323942	0.504257	0.77775	-0.198862	0.963441
ENSG00000167792	NDUFV1	1.84343	0.428786	0.00472905	0.807526	-1.04592	9.01544e-11	2.20207	0.766939	6.21152e-08	1.45307	-0.051942	1	1.93565	0.36812	1	0.970085	-0.693441	0.00163077	1.64265	0.126471	1	1.59986	0.114467	1	1.03097	-0.570207	0.143875
ENSG00000135940	COX5B	6.20795	0.412053	0.00473853	3.66751	-0.562661	0.000302024	5.73896	0.239318	0.202584	5.32791	0.0289399	1	4.66541	-0.141477	1	4.22585	-0.294284	0.275714	5.50971	0.0885004	1	4.79396	-0.0830924	1	4.90939	-0.0459354	1
ENSG00000262814	MRPL12	4.6169	0.414826	0.00473853	2.60384	-0.63906	3.71066e-05	4.57867	0.377095	0.0181149	2.8621	-0.430538	1	2.92829	-0.381756	1	2.887	-0.42964	0.0611835	2.56664	-0.578307	1	3.84246	0.0366199	1	3.52442	-0.0992707	1
ENSG00000136930	PSMB7	4.17407	0.414658	0.00478088	2.22287	-0.735605	1.68068e-06	4.67347	0.618692	1.23976e-05	2.68597	-0.375186	1	3.27571	-0.0734734	1	2.48667	-0.507623	0.0200567	2.22442	-0.636784	1	3.39057	-0.00157688	1	2.42627	-0.523059	0.153586
ENSG00000092199	HNRNPC	4.54294	0.415052	0.00478471	2.30753	-0.814203	1.0695e-07	5.02576	0.594635	3.10105e-05	2.64194	-0.521098	1	5.53397	0.563909	1	2.6777	-0.524484	0.0155799	3.14841	-0.261984	1	3.74423	0.0214728	1	2.79577	-0.434868	0.308667
ENSG00000244754	N4BP2L2	0.762704	0.485286	0.0048027	0.446093	-0.518137	0.00930705	0.598998	0.00137249	1	0.660484	0.172955	1	0.818928	0.464095	1	0.421921	-0.568598	0.0405858	4.92794	3.07404	1.52459e-07	0.499605	-0.278539	0.855459	0.516777	-0.228366	0.95658
ENSG00000107874	CUEDC2	2.2724	0.423037	0.00507299	1.19501	-0.749527	2.02834e-06	2.36798	0.482319	0.00170977	1.45307	-0.359059	1	1.96046	0.0773925	1	1.46509	-0.373198	0.154346	1.50576	-0.30487	1	1.96193	0.10153	1	1.37721	-0.451433	0.334666
ENSG00000148834	GSTO1	2.16331	0.423231	0.00507889	1.06259	-0.862739	3.92404e-08	2.66856	0.829376	2.35139e-09	1.45307	-0.287668	1	1.96046	0.149207	1	1.14616	-0.687218	0.00154091	1.12932	-0.639855	1	1.6195	-0.121829	1	1.11882	-0.694448	0.0403837
ENSG00000168439	STIP1	1.10754	0.443857	0.00508361	0.280029	-1.90119	5.98968e-26	1.62139	1.2348	3.29954e-19	0.616452	-0.489508	1	1.61304	0.860841	1	0.569759	-0.716552	0.00222804	1.53998	0.786607	0.534454	0.777474	-0.204319	0.956692	0.436677	-1.08667	0.000531065
ENSG00000180304	OAZ2	1.21848	0.437953	0.00519412	0.773879	-0.416112	0.0221148	1.04932	0.129539	0.672403	0.792581	-0.289334	1	0.86856	-0.167901	1	0.835536	-0.260382	0.443761	1.06088	0.114964	1	0.889745	-0.147954	1	0.943119	-0.0576687	1
ENSG00000163156	SCNM1	0.65269	0.464583	0.00526727	0.39508	-0.475932	0.0141228	0.613003	0.31842	0.111238	0.176129	-1.30054	1	0.49632	-0.0262311	1	0.411954	-0.372394	0.232014	1.0951	1.08774	0.349325	0.395754	-0.411063	0.540176	0.457348	-0.190514	1
ENSG00000146731	CCT6A	3.96514	0.409809	0.00547631	2.03618	-0.800165	1.76576e-07	4.58406	0.679661	1.07636e-06	1.93742	-0.768275	1	3.89611	0.248963	1	2.19598	-0.627873	0.0026248	3.38796	0.0371995	1	3.30356	0.0346363	1	2.26349	-0.554417	0.136864
ENSG00000198763	MT-ND2	85.3628	-0.434335	0.00551654	103.207	-0.0814936	0.856377	91.3342	-0.299684	0.109995	1061.62	3.30534	1.37238e-09	149.094	0.437254	1	122.639	0.215021	0.443497	819.27	2.9424	1.52039e-08	82.9428	-0.412075	0.400591	107.559	-0.0079212	1
ENSG00000165525	NEMF	0.424341	0.511495	0.00553802	0.19754	-0.87749	1.92016e-05	0.438475	0.550166	0.00382237	0.39629	0.358489	1	0.471504	0.562275	1	0.22591	-0.606137	0.043158	1.47154	2.17852	0.0112948	0.272256	-0.28574	0.872513	0.222214	-0.599418	0.288555
ENSG00000118971	CCND2	1.14914	0.44047	0.00562523	0.897612	-0.0477901	1	0.691648	-0.507297	0.00435998	0.264194	-1.64762	1	0.49632	-0.863967	1	0.800652	-0.232238	0.531	0.821324	-0.156836	1	0.898165	-0.0398877	1	1.19376	0.414766	0.26974
ENSG00000133318	RTN3	2.35005	0.415362	0.00570715	1.14182	-0.887052	1.20413e-08	2.67071	0.649885	5.67107e-06	1.40903	-0.456315	1	2.68013	0.474406	1	1.34716	-0.568112	0.0112757	2.32708	0.261899	1	2.04052	0.104592	1	1.32553	-0.567744	0.13679
ENSG00000132963	POMP	3.13125	0.411116	0.00580939	1.4848	-0.930736	1.54556e-09	3.55951	0.646265	5.28177e-06	2.50984	-0.0577657	1	3.47424	0.428326	1	2.16442	-0.26962	0.356302	3.11418	0.260067	1	1.9928	-0.38295	0.490906	1.97409	-0.399975	0.445068
ENSG00000008952	SEC62	1.62248	0.427979	0.00588014	0.901954	-0.65201	0.00012083	1.58907	0.365236	0.0342993	1.80532	0.439511	1	2.13418	0.695278	1	1.02988	-0.394097	0.146575	4.0724	1.62185	0.0555821	1.09183	-0.28287	0.772471	1.03872	-0.362176	0.571396
ENSG00000169976	SF3B5	4.11305	0.406941	0.00588479	2.69067	-0.391508	0.0186102	3.65216	0.158569	0.489262	2.28968	-0.586412	1	3.49905	0.0379044	1	2.76242	-0.319999	0.220768	1.84798	-0.884961	1	3.45513	0.0453766	1	3.05415	-0.148572	1
ENSG00000100650	SRSF5	2.54697	0.416753	0.00595215	1.50434	-0.558837	0.000545307	2.48002	0.343377	0.0433718	1.93742	-0.122447	1	2.77939	0.410506	1	1.66609	-0.35475	0.168742	4.20928	1.00046	0.325409	1.70932	-0.296534	0.716279	1.78288	-0.23284	0.876183
ENSG00000092820	EZR	1.30261	0.432945	0.00599253	0.40919	-1.57273	7.82008e-20	1.72266	0.990759	1.94911e-12	0.924678	-0.177026	1	1.7123	0.701754	1	0.820586	-0.402089	0.139389	1.26621	0.264354	1	0.836417	-0.350685	0.625634	0.713153	-0.598471	0.138822
ENSG00000169021	UQCRFS1	2.6274	0.412283	0.00605182	1.63459	-0.473648	0.00379009	2.63408	0.395936	0.0137434	1.32097	-0.710458	1	1.73712	-0.315027	1	1.62788	-0.445999	0.0539107	1.0951	-0.972137	1	1.88334	-0.197948	0.942448	1.94567	-0.148252	1
ENSG00000170264	FAM161A	0.55192	0.474601	0.00613847	0.220333	-1.15716	1.21917e-09	0.561291	0.483288	0.0078043	0.308226	-0.371144	1	0.272976	-0.589474	1	0.395343	-0.157853	0.832443	1.0951	1.3402	0.22058	0.384527	-0.188843	1	0.40567	-0.107299	1
ENSG00000165704	HPRT1	0.926339	0.444755	0.00614926	0.32453	-1.39069	5.94079e-15	1.21739	0.989324	1.02851e-11	0.660484	-0.136723	1	1.29043	0.801507	1	0.504976	-0.623518	0.0116308	0.958211	0.374898	0.981706	0.726953	-0.0294936	1	0.387583	-0.995402	0.00270623
ENSG00000125534	PPDPF	1.18242	-0.445026	0.0062162	1.22431	-0.366777	0.0374608	1.8444	0.384833	0.0204007	0.704516	-1.07256	1	1.26562	-0.258194	1	2.30727	0.745028	3.48972e-05	0.479105	-1.60576	0.658817	1.08903	-0.500746	0.2846	1.53225	0.0284563	1
ENSG00000164889	SLC4A2	0.575957	0.469138	0.00628264	0.39508	-0.254553	0.296165	0.394304	-0.258508	0.327013	0.57242	0.375159	1	0.521136	0.226742	1	0.372087	-0.330669	0.34039	1.36887	1.59299	0.100209	0.443469	-0.0381757	1	0.470268	0.0535102	1
ENSG00000119655	NPC2	1.69089	0.420333	0.0063025	1.35564	-0.0182477	1	1.17968	-0.267734	0.197541	0.484355	-1.44043	1	1.31525	-0.0666635	1	1.13786	-0.305443	0.302434	0.992433	-0.466337	1	1.30234	-0.0791236	1	1.46248	0.103777	1
ENSG00000144029	MRPS5	1.28689	0.427778	0.00637645	0.695731	-0.698769	3.46065e-05	1.31219	0.443917	0.00681644	1.14484	0.134016	1	1.34006	0.363133	1	0.905302	-0.226686	0.556415	0.855545	-0.272938	1	0.808349	-0.388263	0.533029	0.896609	-0.230207	0.887752
ENSG00000135778	NTPCR	2.0422	0.413838	0.00655156	1.12446	-0.67983	1.93798e-05	2.24193	0.57789	9.68137e-05	0.836613	-0.979092	1	1.34006	-0.318996	1	1.20264	-0.52603	0.0218723	1.36887	-0.291458	1	1.38374	-0.28344	0.746986	1.52449	-0.134058	1
ENSG00000179041	RRS1	0.991053	0.437057	0.00677248	0.599132	-0.501492	0.00568276	0.978219	0.38899	0.0280254	0.704516	-0.151984	1	1.04227	0.391353	1	0.516603	-0.700502	0.00303035	0.650214	-0.268455	1	0.704499	-0.189426	0.992885	0.793253	-0.00480619	1
ENSG00000136888	ATP6V1G1	4.13339	0.400672	0.00682983	2.88386	-0.284253	0.116377	3.31927	-0.0328867	1	2.55387	-0.442623	1	4.49169	0.388312	1	2.81723	-0.300975	0.26342	2.87463	-0.265509	1	3.17445	-0.0999088	1	3.61486	0.105163	1
ENSG00000130811	EIF3G	2.7217	0.406023	0.00683565	1.76049	-0.411684	0.0137801	2.56513	0.270678	0.139013	1.76129	-0.360999	1	2.55605	0.184996	1	1.67439	-0.462313	0.042892	1.60843	-0.484729	1	2.35768	0.0935676	1	1.82939	-0.304237	0.692564
ENSG00000100353	EIF3D	5.37868	0.398284	0.00689418	4.61288	0.0857047	0.800279	3.69202	-0.315518	0.0845823	2.24565	-1.00821	1	4.91357	0.132735	1	2.70428	-0.789982	8.17131e-05	3.62751	-0.31523	1	5.92228	0.470288	0.169284	4.23241	-0.0642014	1
ENSG00000026508	CD44	1.23142	0.424683	0.00691523	0.90521	-0.170687	0.502797	0.981451	-0.0250764	1	0.616452	-0.656233	1	1.56341	0.646943	1	0.564776	-0.911586	3.08484e-05	1.06088	0.0903599	1	1.4511	0.603022	0.0490995	0.788086	-0.364238	0.54971
ENSG00000100138	SNU13	3.30598	0.403484	0.00696343	1.67583	-0.826662	8.41786e-08	3.53796	0.51655	0.000492802	1.71726	-0.680085	1	3.30053	0.269326	1	2.28236	-0.277707	0.332937	1.74531	-0.652286	1	2.62433	-0.0458552	1	2.20147	-0.320943	0.634539
ENSG00000100804	PSMB5	5.52752	0.397656	0.00698274	3.77279	-0.325404	0.0599543	5.0667	0.210014	0.296656	2.95016	-0.659938	1	4.11945	-0.162766	1	3.36374	-0.486847	0.0263365	2.6693	-0.795002	1	4.70975	0.0604402	1	4.11355	-0.152394	1
ENSG00000197170	PSMD12	0.877341	0.438466	0.00701338	0.458032	-0.747946	2.21017e-05	0.931894	0.535403	0.00103213	0.220161	-1.48211	1	0.74448	0.0925712	1	0.611286	-0.233148	0.56694	1.50576	1.09102	0.324532	0.457503	-0.662009	0.137731	0.596878	-0.257661	0.855195
ENSG00000158050	DUSP2	3.91799	0.403779	0.00704416	1.79631	-0.991946	1.2945e-10	4.92557	0.849908	4.18491e-10	2.20161	-0.573982	1	3.102	-0.0676712	1	2.33884	-0.512755	0.0202092	4.92794	0.591091	0.661841	2.06859	-0.674547	0.0712473	2.68466	-0.276483	0.708036
ENSG00000116288	PARK7	4.13247	0.399369	0.00719738	2.20767	-0.742666	1.36961e-06	4.41384	0.50867	0.000565282	2.37774	-0.544888	1	3.92093	0.190533	1	2.62455	-0.416536	0.0737003	2.53241	-0.447653	1	3.31479	-0.0328872	1	2.88362	-0.25151	0.773156
ENSG00000253230	LINC00599	0.29029	0.593512	0.00726798	0.192113	-0.212274	0.616951	0.130357	-0.872038	0.000759447	0.0880646	-0.782374	1	0.099264	-0.848693	1	0.142855	-0.665148	0.077004	1.43732	2.76907	0.00164746	0.27787	0.403955	0.60862	0.263557	0.321571	0.769339
ENSG00000116120	FARSB	0.774722	0.452533	0.00733571	0.312591	-1.15851	2.34601e-10	0.90496	0.743843	2.73109e-06	0.880646	0.52266	1	1.14154	0.892658	1	0.448498	-0.521139	0.0549651	0.855545	0.48129	0.872048	0.581001	-0.0935082	1	0.426341	-0.573146	0.231635
ENSG00000214194	SMIM30	1.57625	0.41312	0.00748387	1.13748	-0.213638	0.321942	1.21308	-0.0988196	0.815989	1.27694	-0.0174336	1	1.61304	0.323092	1	1.09301	-0.262124	0.425498	0.889767	-0.522401	1	1.10025	-0.237301	0.870206	1.4108	0.152914	0.942786
ENSG00000176393	RNPEP	0.681349	0.443619	0.00749704	0.26809	-1.20527	2.15617e-11	0.899574	0.998274	1.40944e-11	0.220161	-1.11342	1	1.01746	0.909583	1	0.305643	-0.929109	9.34498e-05	0.479105	-0.138216	1	0.493991	-0.151853	1	0.374664	-0.579874	0.200675
ENSG00000100911	PSME2	0.943904	0.426145	0.00772797	0.337554	-1.37235	1.97755e-15	1.2788	1.0372	2.0382e-13	0.352258	-1.00999	1	0.918192	0.274325	1	0.491687	-0.709709	0.00220578	1.0951	0.522754	0.810397	0.684851	-0.165633	1	0.501274	-0.648255	0.0920748
ENSG00000123636	BAZ2B	0.393833	0.499957	0.00774217	0.291968	-0.0893835	0.911285	0.233781	-0.479839	0.0380504	0.264194	-0.0590686	1	0.223344	-0.347593	1	0.230894	-0.460884	0.169967	1.19776	1.98295	0.0337759	0.244189	-0.34547	0.759466	0.397919	0.420176	0.433347
ENSG00000179091	CYC1	3.6619	0.397151	0.00774564	1.7225	-0.955151	4.42667e-10	4.25547	0.677729	1.25033e-06	1.71726	-0.832468	1	2.6305	-0.211847	1	2.36541	-0.390813	0.102502	2.01909	-0.597482	1	2.85729	-0.0776753	1	2.46244	-0.310645	0.614554
ENSG00000128739	SNRPN	1.86192	0.407405	0.00781217	1.16462	-0.468214	0.00491386	1.57183	0.0650509	0.908298	0.924678	-0.711988	1	1.41451	-0.111894	1	1.48503	-0.0361298	1	0.75288	-0.999826	1	1.31637	-0.222244	0.898693	1.59684	0.0802306	1
ENSG00000134375	TIMM17A	1.61971	0.411387	0.00781481	0.883502	-0.697352	2.0369e-05	1.74959	0.542916	0.000361768	0.836613	-0.645541	1	1.48896	0.167279	1	0.990018	-0.467836	0.0542646	0.992433	-0.410248	1	1.10867	-0.268941	0.795414	1.20151	-0.145282	1
ENSG00000105618	PRPF31	0.691518	0.45276	0.00782197	0.299566	-1.04302	1.42387e-08	0.82416	0.786296	6.88651e-07	0.528387	-0.00881601	1	0.645216	0.247741	1	0.380393	-0.601832	0.021718	1.16354	1.08114	0.354654	0.510832	-0.116114	1	0.353993	-0.682273	0.105509
ENSG00000101158	NELFCD	1.65946	0.417447	0.00814676	1.03871	-0.458568	0.00811688	1.58153	0.302696	0.105485	1.10081	-0.296407	1	1.43933	0.0876138	1	1.0465	-0.412878	0.124015	4.2435	1.64136	0.0530961	1.18446	-0.199659	0.968087	1.03097	-0.41652	0.467178
ENSG00000109065	NAT9	0.624955	0.460691	0.00815682	0.478654	-0.0652404	0.985582	0.408309	-0.347726	0.134249	0.39629	-0.237195	1	0.397056	-0.273318	1	0.325576	-0.681402	0.009869	1.91642	1.9533	0.0218939	0.493991	-0.00412491	1	0.568455	0.218228	0.850311
ENSG00000163931	TKT	5.40642	0.39189	0.00821046	3.38097	-0.481957	0.00248602	5.51164	0.409353	0.00829304	2.46581	-0.887304	1	4.98801	0.142542	1	2.81889	-0.737492	0.000274945	2.9773	-0.610634	1	5.57985	0.360913	0.401102	3.29962	-0.465163	0.246466
ENSG00000167775	CD320	1.66963	0.40905	0.00821267	0.843343	-0.827509	3.63119e-07	1.78945	0.524952	0.000613875	0.748549	-0.843584	1	1.88602	0.461385	1	1.06311	-0.403871	0.117653	1.71109	0.314792	0.998654	1.33602	-0.027913	1	1.12399	-0.298496	0.713902
ENSG00000166557	TMED3	1.34975	0.416679	0.00823923	0.996382	-0.170126	0.486358	1.04286	-0.0885248	0.859713	0.616452	-0.794523	1	0.670032	-0.696459	1	0.84218	-0.430246	0.0911606	0.581771	-0.882768	1	1.17042	0.104652	1	1.17567	0.112656	1
ENSG00000113575	PPP2CA	0.811702	0.434725	0.00829772	0.314761	-1.23616	3.92204e-12	1.04932	0.942477	2.12154e-10	0.39629	-0.633417	1	0.769296	0.24952	1	0.488365	-0.473341	0.0788769	0.615993	-0.0550322	1	0.482764	-0.464208	0.430438	0.480603	-0.474523	0.377008
ENSG00000126698	DNAJC8	1.05669	0.422108	0.00832542	0.461288	-1.05576	7.05073e-10	1.25402	0.746407	5.13741e-07	0.96871	0.183164	1	1.68749	0.979769	1	0.674408	-0.388969	0.168075	0.958211	0.167729	1	0.704499	-0.299944	0.751794	0.589126	-0.577645	0.173281
ENSG00000213719	CLIC1	0.889359	0.435217	0.00840364	0.346237	-1.22979	4.36589e-12	1.15598	0.954931	1.07899e-10	0.440323	-0.627225	1	0.967824	0.442428	1	0.581387	-0.339492	0.282595	0.650214	-0.112741	1	0.499605	-0.551496	0.276463	0.449596	-0.716193	0.0648578
ENSG00000106635	BCL7B	0.6795	-0.451224	0.00840383	0.823806	-0.0936193	0.848343	0.914656	0.0977053	0.780752	0.308226	-1.36734	1	0.843744	-0.0340603	1	1.41194	0.854377	1.46336e-06	0.444884	-0.909879	1	0.46031	-0.96852	0.00534911	0.979293	0.193038	0.855988
ENSG00000101444	AHCY	5.86126	0.389118	0.00859261	4.53907	-0.108672	0.718126	4.65408	-0.0636013	0.931033	2.15758	-1.19561	1	4.36761	-0.169446	1	3.49995	-0.523885	0.014774	2.46397	-1.00025	1	6.07384	0.365223	0.387026	4.22207	-0.209928	0.875693
ENSG00000197451	HNRNPAB	0.963318	-0.436586	0.00863455	0.794501	-0.746228	4.79371e-06	1.76252	0.715229	9.57764e-07	0.484355	-1.27335	1	0.818928	-0.571203	1	1.95678	0.827557	3.67922e-06	0.581771	-1.03894	1	0.704499	-0.843046	0.0172983	1.1059	-0.154442	1
ENSG00000126067	PSMB2	1.37194	0.412246	0.00867669	0.513387	-1.31197	5.81052e-15	1.81854	0.973844	2.70824e-12	1.05677	-0.0812551	1	1.8612	0.731732	1	0.770752	-0.601696	0.0101248	1.33465	0.2491	1	0.965528	-0.224805	0.903497	0.726072	-0.665771	0.0716289
ENSG00000105202	FBL	6.30502	-0.408524	0.0088908	7.15702	-0.169008	0.449591	10.5967	0.573655	4.95866e-05	3.52258	-1.20502	1	6.70032	-0.261027	1	9.30551	0.28597	0.226751	3.62751	-1.15449	0.951639	7.52494	-0.0704212	1	6.01012	-0.421494	0.325041
ENSG00000104231	ZFAND1	1.00769	0.422032	0.00889482	0.801013	-0.0320254	1	0.721814	-0.219214	0.393451	0.616452	-0.367946	1	1.19117	0.547423	1	0.652814	-0.364763	0.207404	0.581771	-0.455879	1	0.912199	0.17756	0.898693	0.689898	-0.260827	0.825964
ENSG00000165588	OTX2	2.36669	0.398391	0.00924598	1.24602	-0.767505	1.1053e-06	2.64809	0.601356	4.0265e-05	1.14484	-0.768925	1	2.82902	0.53047	1	1.51161	-0.407692	0.0928552	1.91642	-0.0379688	1	1.63073	-0.269385	0.782933	1.56842	-0.3317	0.622738
ENSG00000129910	CDH15	0.451151	0.482408	0.00930926	0.326701	-0.146728	0.699476	0.298421	-0.307241	0.254658	0.484355	0.514608	1	0.347424	0.0330112	1	0.279066	-0.389254	0.275959	1.36887	1.96244	0.0337759	0.328392	-0.113467	1	0.346241	-0.0322241	1
ENSG00000198692	EIF1AY	1.3211	0.407163	0.00940339	0.680536	-0.796092	1.29769e-06	1.49426	0.632096	2.24474e-05	0.660484	-0.676704	1	1.21598	0.171313	1	0.868758	-0.352757	0.206811	0.75288	-0.503174	1	0.864484	-0.340793	0.622105	0.886273	-0.304594	0.699995
ENSG00000166595	CIAO2B	3.18487	0.391719	0.00951903	1.78654	-0.666825	2.0187e-05	3.15551	0.353594	0.0325341	1.93742	-0.463746	1	2.75458	0.0539381	1	2.23585	-0.259649	0.390774	1.50576	-0.815933	1	2.26787	-0.223966	0.888345	2.70791	0.0536986	1
ENSG00000198840	MT-ND3	17.1123	-0.413555	0.00972545	18.4526	-0.265081	0.158236	16.0857	-0.504564	0.0021146	331.123	4.0052	1.09264e-17	43.0309	0.9888	1	21.5362	0.0105419	1	256.8	3.64967	2.44467e-16	14.7776	-0.575053	0.137811	20.5652	-0.064335	1
ENSG00000087365	SF3B2	2.23819	0.39806	0.00981174	0.970333	-1.08711	1.59165e-11	2.73858	0.786334	2.33862e-08	1.54113	-0.271717	1	2.30789	0.317149	1	1.4435	-0.392171	0.133224	3.4564	0.890597	0.408597	1.55495	-0.256768	0.823535	1.27386	-0.566646	0.149441
ENSG00000139146	SINHCAF	1.85545	0.398637	0.0098203	1.05391	-0.639704	6.81307e-05	1.94997	0.475823	0.00224106	1.18887	-0.363846	1	2.20862	0.527918	1	1.18437	-0.408149	0.110053	1.5742	0.0353563	1	1.39777	-0.130232	1	1.21701	-0.346956	0.586194
ENSG00000163938	GNL3	1.75098	0.402168	0.0100382	0.945369	-0.722091	1.41223e-05	1.89611	0.538969	0.000433067	1.98145	0.442939	1	1.8612	0.36796	1	1.06311	-0.485895	0.0485033	3.93551	1.44154	0.111868	1.15077	-0.338792	0.640053	1.13174	-0.366909	0.55008
ENSG00000065518	NDUFB4	2.6348	0.389897	0.0100382	1.40774	-0.749876	1.41296e-06	2.82692	0.508555	0.000668437	1.365	-0.684223	1	2.77939	0.342068	1	1.76575	-0.33658	0.193595	1.98487	-0.149629	1	1.92264	-0.187071	0.967283	1.90433	-0.203217	0.933142
ENSG00000180879	SSR4	4.76759	0.384252	0.0100743	3.5047	-0.20601	0.318705	3.86655	-0.0293972	1	1.93742	-1.05276	1	3.64795	-0.13279	1	3.17105	-0.353712	0.153665	2.01909	-0.988645	1	4.2298	0.114081	1	3.91976	-0.00559697	1
ENSG00000163322	ABRAXAS1	1.64929	0.39978	0.010087	1.40991	0.0813399	0.839011	1.07626	-0.402046	0.0251068	0.792581	-0.754085	1	1.7123	0.33351	1	0.88703	-0.680901	0.00207873	0.958211	-0.493761	1	1.83001	0.485032	0.158552	1.3152	-0.0405249	1
ENSG00000244879	GABPB1-AS1	1.70014	0.407843	0.0100993	1.31657	-0.0920632	0.827706	1.00084	-0.572437	0.000786692	0.352258	-1.87276	1	0.670032	-1.03713	1	1.26908	-0.145465	0.832077	3.96973	1.50151	0.0913775	1.5746	0.201555	0.821924	1.53225	0.159747	0.939536
ENSG00000177971	IMP3	1.44683	0.406547	0.010216	0.890015	-0.497333	0.00415975	1.34559	0.245943	0.227224	0.748549	-0.638144	1	1.21598	0.0384656	1	1.03819	-0.211187	0.610574	1.16354	-0.02619	1	0.979562	-0.28909	0.75331	1.14725	-0.0439592	1
ENSG00000121774	KHDRBS1	2.27609	0.392857	0.0102434	1.10601	-0.904776	7.01019e-09	2.7235	0.734144	1.93486e-07	0.616452	-1.56645	1	1.93565	0.0354847	1	1.44516	-0.421524	0.0854477	0.923989	-1.01587	1	1.66722	-0.178659	0.990717	1.46248	-0.383665	0.491765
ENSG00000168488	ATXN2L	0.356853	-0.473593	0.0103621	0.438495	-0.0920676	0.873299	0.464331	0.0117688	1	0.0440323	-2.45964	1	0.099264	-1.9419	1	0.759125	0.874401	4.17109e-06	1.12932	1.29871	0.216277	0.193667	-1.30952	0.000273443	0.599462	0.421254	0.324405
ENSG00000214253	FIS1	1.88596	0.394967	0.0103904	1.2775	-0.340571	0.0563783	1.63755	0.106074	0.740168	0.836613	-0.877174	1	1.53859	-0.0189197	1	1.17274	-0.453224	0.0607938	0.958211	-0.691379	1	1.74581	0.190666	0.829469	1.49607	-0.05273	1
ENSG00000099622	CIRBP	5.60333	0.381339	0.0105663	4.10384	-0.215126	0.284812	4.653	0.0112235	1	3.25839	-0.549235	1	5.36025	0.187377	1	3.73915	-0.35077	0.157594	3.14841	-0.589791	1	4.87535	0.080973	1	4.297	-0.117707	1
ENSG00000171490	RSL1D1	10.7306	0.376916	0.0106635	7.93633	-0.201624	0.325387	9.38573	0.10318	0.728894	6.07645	-0.599647	1	9.90158	0.128714	1	6.70422	-0.460917	0.0364178	6.91281	-0.403046	1	8.80763	-0.0144698	1	8.29428	-0.108968	1
ENSG00000182307	C8orf33	1.32202	0.402456	0.0107611	0.881332	-0.361786	0.0519885	1.03209	-0.0821622	0.88802	0.484355	-1.09727	1	1.29043	0.251972	1	0.94683	-0.217401	0.583468	1.47154	0.434854	0.889437	0.934653	-0.224938	0.898693	1.31261	0.311502	0.519457
ENSG00000041357	PSMA4	2.63295	0.389977	0.0108175	1.017	-1.2796	3.31419e-16	3.51534	0.966136	7.53879e-13	2.68597	0.275647	1	4.71504	1.1125	1	1.44682	-0.655125	0.00287958	2.94308	0.416054	0.870116	1.91422	-0.192736	0.962069	1.32295	-0.763498	0.018853
ENSG00000144354	CDCA7	0.276422	-0.539226	0.0108643	0.230101	-0.825213	8.1193e-05	0.548363	0.761788	2.40582e-05	0.264194	-0.333389	1	0.173712	-0.946189	1	0.599659	0.841802	0.000143736	1.12932	1.61883	0.138965	0.305938	-0.293071	0.880062	0.222214	-0.783374	0.0979975
ENSG00000089737	DDX24	1.06871	0.411947	0.0110414	0.53618	-0.835697	1.46044e-06	1.11396	0.472363	0.00423033	0.792581	-0.117501	1	1.2408	0.512927	1	0.750819	-0.240971	0.531	2.46397	1.49297	0.109024	0.707305	-0.318857	0.71125	0.692482	-0.353997	0.62691
ENSG00000139372	TDG	0.780269	0.439754	0.0111241	0.52207	-0.323443	0.142333	0.606539	-0.0569533	1	0.704516	0.196432	1	0.595584	-0.0492632	1	0.446837	-0.548274	0.0445522	1.64265	1.38857	0.178484	0.536092	-0.238768	0.927962	0.772582	0.337512	0.531202
ENSG00000114503	NCBP2	1.75376	0.391588	0.0113085	1.14725	-0.403995	0.0183005	1.55998	0.148124	0.56134	1.10081	-0.394529	1	1.81157	0.319241	1	1.11128	-0.425398	0.089988	2.08753	0.515353	0.782953	1.43426	-0.00713454	1	1.41855	-0.0244655	1
ENSG00000114631	PODXL2	1.39043	0.402886	0.0114933	0.836831	-0.537698	0.00193502	1.23786	0.160054	0.526556	0.836613	-0.430591	1	1.0919	-0.0596875	1	0.888691	-0.402246	0.13497	2.36131	1.03925	0.3332	1.31637	0.233094	0.745008	1.03355	-0.148092	1
ENSG00000125652	ALKBH7	1.39783	0.402212	0.0115467	1.16462	0.0361924	1	0.93728	-0.352582	0.0670129	0.39629	-1.44164	1	0.694848	-0.706412	1	0.818925	-0.542607	0.0206128	0.410662	-1.41445	0.783625	1.32199	0.230894	0.737183	1.34362	0.258988	0.677751
ENSG00000104907	TRMT1	0.599994	0.456088	0.0117367	0.331042	-0.640124	0.00131857	0.522507	0.167222	0.578767	0.39629	-0.181386	1	0.6204	0.401934	1	0.370426	-0.414153	0.203637	2.15597	2.18247	0.00780274	0.46873	-0.0256051	1	0.416006	-0.212707	0.995996
ENSG00000127920	GNG11	1.18982	0.400717	0.0117596	0.774964	-0.403524	0.0257071	1.03855	0.121236	0.693846	0.484355	-0.946186	1	1.26562	0.376632	1	0.850485	-0.221783	0.566131	0.479105	-0.975423	1	0.954301	-0.0296057	1	0.919864	-0.0876726	1
ENSG00000143870	PDIA6	3.4807	0.381291	0.0118629	1.15702	-1.52491	1.76565e-22	5.07963	1.15733	4.54988e-19	2.24565	-0.390263	1	3.59832	0.303678	1	2.00661	-0.585828	0.00604997	3.93551	0.4225	0.845421	2.38856	-0.289175	0.717837	1.62527	-0.881941	0.00281104
ENSG00000138382	METTL5	1.38858	0.397633	0.0119064	0.731549	-0.766448	3.09063e-06	1.5352	0.576378	0.000155846	0.660484	-0.755435	1	1.19117	0.0625826	1	0.978391	-0.248033	0.466544	0.684436	-0.713847	1	0.889745	-0.380413	0.533058	0.971542	-0.246588	0.847453
ENSG00000103769	RAB11A	1.01417	0.40811	0.0121656	0.464544	-0.988305	9.4375e-09	1.26264	0.833473	1.50778e-08	1.10081	0.411043	1	1.26562	0.615206	1	0.561453	-0.627363	0.00937266	0.889767	0.113706	1	0.794315	-0.0605398	1	0.488355	-0.810762	0.0214961
ENSG00000107372	ZFAND5	1.22865	0.399124	0.0122475	0.879161	-0.240412	0.262408	0.946976	-0.10816	0.803721	0.528387	-0.877915	1	0.918192	-0.128507	1	0.955135	-0.084846	1	0.992433	-0.0180409	1	0.75502	-0.442944	0.417071	1.16533	0.235417	0.733353
ENSG00000138398	PPIG	1.82587	0.39177	0.0122633	0.809696	-1.05504	9.39455e-11	2.26456	0.808584	1.11838e-08	1.10081	-0.452741	1	2.13418	0.496977	1	1.14616	-0.440444	0.0800405	2.01909	0.409061	0.893163	1.2462	-0.288395	0.750207	1.08782	-0.500517	0.25858
ENSG00000025293	PHF20	0.748837	0.413672	0.0123118	0.403763	-0.71363	5.43996e-05	0.827392	0.590874	0.000212579	0.440323	-0.39344	1	0.595584	-0.007709	1	0.491687	-0.348632	0.255746	1.06088	0.806424	0.543663	0.435049	-0.514897	0.335161	0.496106	-0.316501	0.713902
ENSG00000100300	TSPO	3.14604	0.379645	0.0123726	1.87988	-0.569736	0.000321658	3.11565	0.341388	0.0406093	1.93742	-0.45446	1	2.53123	-0.05873	1	1.98668	-0.440959	0.0552894	1.98487	-0.414069	1	2.74782	0.0862289	1	2.43402	-0.104568	1
ENSG00000162191	UBXN1	3.4428	0.378371	0.0123924	2.68198	-0.107308	0.732705	2.88079	0.0226606	1	1.32097	-1.12515	1	2.53123	-0.190777	1	2.06808	-0.52235	0.0166992	2.05331	-0.497297	1	3.00043	0.0816931	1	2.71567	-0.0752024	1
ENSG00000010244	ZNF207	1.22957	0.397385	0.0124494	0.646889	-0.768756	4.62263e-06	1.31327	0.506822	0.00130728	0.792581	-0.330757	1	1.31525	0.381437	1	0.847163	-0.284552	0.388376	2.15597	1.08402	0.303898	0.84203	-0.277717	0.787264	0.798421	-0.362176	0.57215
ENSG00000163399	ATP1A1	0.61571	0.440187	0.012487	0.278944	-0.979495	2.39741e-07	0.675488	0.602388	0.000449607	0.748549	0.623542	1	0.818928	0.745559	1	0.385376	-0.404502	0.203623	1.43732	1.54463	0.12348	0.449083	-0.144427	1	0.320402	-0.665444	0.142451
ENSG00000174917	C19orf70	1.30353	0.395817	0.0125803	0.777135	-0.559594	0.000926984	1.18507	0.193071	0.406411	0.748549	-0.49473	1	0.843744	-0.336426	1	0.873741	-0.330652	0.252707	0.992433	-0.106223	1	1.12832	0.0860252	1	1.11624	0.0696613	1
ENSG00000106355	LSM5	1.93773	-0.401308	0.0127344	1.77352	-0.537552	0.000753439	3.50349	0.731763	1.48952e-07	2.33371	-0.0785197	1	3.89611	0.67846	1	3.18268	0.479477	0.0147347	1.84798	-0.404096	1	1.75704	-0.4884	0.290527	1.85523	-0.407513	0.426409
ENSG00000179271	GADD45GIP1	3.64064	0.376488	0.0128111	2.05897	-0.665563	1.8485e-05	3.61553	0.3438	0.0376696	1.84936	-0.733865	1	3.54869	0.214614	1	2.70926	-0.176226	0.655928	1.95064	-0.652684	1	2.57661	-0.245086	0.790521	3.02315	0.00440817	1
ENSG00000186010	NDUFA13	0.918943	0.403849	0.012923	0.464544	-0.829333	1.24961e-06	1.01808	0.586694	0.000176614	0.792581	0.0956315	1	1.01746	0.443898	1	0.583048	-0.412323	0.129966	0.787102	0.082694	1	0.710112	-0.0843155	1	0.578791	-0.403119	0.509481
ENSG00000095209	TMEM38B	1.1288	0.397216	0.0130871	0.62301	-0.688642	4.06652e-05	1.14521	0.405091	0.0166643	0.484355	-0.872525	1	1.01746	0.139277	1	0.79733	-0.243911	0.493175	0.821324	-0.161155	1	1.01324	0.144859	0.962659	0.679562	-0.478665	0.311927
ENSG00000101182	PSMA7	5.38238	0.371781	0.0131953	2.54197	-0.968948	1.80738e-10	6.29378	0.665165	1.73618e-06	5.28387	0.195762	1	6.84921	0.595969	1	3.64446	-0.33461	0.186739	5.27016	0.203371	1	3.46074	-0.397237	0.423026	3.88875	-0.218336	0.853948
ENSG00000034510	TMSB10	10.3229	-0.388643	0.0133504	9.34515	-0.544447	0.000431664	16.1622	0.454054	0.0022124	9.555	-0.469699	1	13.2021	0.0220044	1	18.9981	0.695593	5.24396e-05	9.03456	-0.538996	1	8.85816	-0.563469	0.134683	13.3845	0.0778925	1
ENSG00000112514	CUTA	4.28871	0.372896	0.0134271	2.48444	-0.628032	5.28949e-05	4.30287	0.360218	0.026314	2.90613	-0.331337	1	3.82166	0.0805985	1	2.73584	-0.430143	0.0611835	3.18263	-0.192501	1	4.08385	0.217589	0.777342	3.05674	-0.238518	0.807688
ENSG00000185088	RPS27L	7.47912	0.370882	0.013715	4.40123	-0.603244	0.000105184	7.77081	0.426594	0.00545619	4.79952	-0.420043	1	7.4448	0.236127	1	5.3471	-0.246795	0.423348	5.3386	-0.256454	1	5.34128	-0.235969	0.809613	5.28663	-0.253413	0.765848
ENSG00000178980	SELENOW	3.34111	0.375469	0.013715	2.36939	-0.277002	0.135229	2.33889	-0.300311	0.114648	1.76129	-0.679276	1	2.35752	-0.251597	1	3.02653	0.151511	0.699672	1.77953	-0.659656	1	1.83843	-0.632256	0.101992	3.73113	0.480177	0.129339
ENSG00000125971	DYNLRB1	2.58857	0.379074	0.0137652	1.35239	-0.79599	3.70127e-07	2.83447	0.538814	0.000299737	1.54113	-0.49566	1	2.70494	0.320954	1	1.82555	-0.262038	0.390774	1.98487	-0.131559	1	1.8244	-0.249073	0.829469	1.83973	-0.237635	0.856077
ENSG00000187257	RSBN1L	0.912471	0.401898	0.0137734	0.466715	-0.811443	2.6199e-06	1.02885	0.620536	6.23649e-05	0.176129	-1.82771	1	0.843744	0.186669	1	0.611286	-0.325924	0.298525	1.8822	1.32832	0.174941	0.611875	-0.305349	0.736545	0.532281	-0.522468	0.265355
ENSG00000214756	CSKMT	0.754384	0.422746	0.0137802	0.532923	-0.242369	0.323165	0.53328	-0.241644	0.366392	0.57242	-0.0482375	1	0.521136	-0.198144	1	0.503315	-0.315634	0.36977	1.0951	0.84698	0.54051	0.698885	0.215905	0.829469	0.635636	0.0665642	1
ENSG00000125458	NT5C	1.76578	0.382841	0.0139818	0.957308	-0.730848	5.90827e-06	1.9963	0.607121	3.8059e-05	0.792581	-0.864662	1	1.31525	-0.156057	1	1.05148	-0.532024	0.0211028	1.47154	0.000352695	1	1.27708	-0.205356	0.938801	1.32553	-0.148519	1
ENSG00000050426	LETMD1	2.36762	0.378803	0.0140211	2.12301	0.151163	0.504055	1.64186	-0.3139	0.0989171	1.18887	-0.730584	1	1.34006	-0.558337	1	1.35878	-0.594521	0.0069913	1.02665	-0.935421	1	2.60187	0.452504	0.221415	1.67178	-0.247837	0.824622
ENSG00000101132	PFDN4	2.45082	0.378154	0.0140349	2.08177	0.0500785	0.967101	1.78083	-0.232068	0.284551	2.24565	0.116004	1	3.07718	0.587032	1	1.45513	-0.54084	0.0175178	1.77953	-0.208538	1	2.47557	0.316349	0.482699	1.65369	-0.31905	0.662437
ENSG00000169564	PCBP1	2.92416	0.373946	0.0143504	1.3513	-1.00246	8.49002e-11	3.52719	0.731776	1.55337e-07	1.14484	-1.09198	1	2.25826	-0.12073	1	2.11625	-0.223901	0.493492	1.30043	-0.912012	1	1.88053	-0.39449	0.482686	2.05677	-0.257894	0.807087
ENSG00000101439	CST3	3.15621	0.371466	0.0147088	1.83647	-0.621612	7.3299e-05	3.14474	0.345438	0.0371693	1.18887	-1.15154	1	2.53123	-0.0692103	1	2.04814	-0.403419	0.0899218	1.8822	-0.500178	1	2.97517	0.200661	0.829469	2.39785	-0.139395	1
ENSG00000165672	PRDX3	2.12725	0.378461	0.0149071	0.885673	-1.16785	4.2248e-13	2.70626	0.849052	9.37011e-10	1.32097	-0.428499	1	2.90347	0.710113	1	1.28403	-0.513992	0.027976	1.91642	0.10292	1	1.71774	-0.0374197	1	1.19117	-0.60605	0.102136
ENSG00000128595	CALU	0.599994	0.412636	0.014997	0.258321	-1.08377	1.88603e-09	0.708886	0.727582	3.22426e-06	0.176129	-1.21499	1	0.49632	0.0599454	1	0.441854	-0.161585	0.802473	1.06088	1.12931	0.324532	0.348039	-0.51604	0.343057	0.364328	-0.449946	0.444862
ENSG00000142657	PGD	1.01786	0.396236	0.0150788	0.667511	-0.39526	0.0342463	0.99007	0.322417	0.0845594	0.57242	-0.500436	1	0.99264	0.254191	1	0.509959	-0.794097	0.000480624	0.684436	-0.264877	1	1.06657	0.390941	0.364341	0.640804	-0.410034	0.482951
ENSG00000165389	SPTSSA	1.10569	0.392701	0.0151346	0.598046	-0.726144	2.00024e-05	1.13228	0.419102	0.013003	0.836613	-0.105887	1	1.3897	0.612328	1	0.838858	-0.13011	0.886705	1.02665	0.178222	1	0.797122	-0.201345	0.960958	0.702817	-0.398236	0.513468
ENSG00000116044	NFE2L2	1.50599	0.380377	0.0156643	0.944284	-0.486343	0.00434237	1.38114	0.195378	0.38615	1.01274	-0.297823	1	1.01746	-0.291998	1	1.23088	-0.0169519	1	1.64265	0.38642	0.935968	0.870098	-0.552002	0.214528	1.25835	0.0185669	1
ENSG00000094916	CBX5	0.64252	-0.422019	0.0157468	0.49385	-0.849493	4.78407e-07	1.20877	0.790289	8.36788e-08	0.528387	-0.560509	1	0.794112	-0.0146606	1	1.24251	0.751924	4.34267e-05	0.581771	-0.441157	1	0.426629	-0.973565	0.00554963	0.757079	-0.0998473	1
ENSG00000137312	FLOT1	0.963318	0.397945	0.0157983	0.45369	-0.950764	2.52336e-08	1.04609	0.540567	0.000786692	0.39629	-0.906646	1	0.670032	-0.219982	1	0.802313	0.0294728	1	0.444884	-0.771726	1	0.491184	-0.726365	0.0746924	0.793253	0.0102816	1
ENSG00000204356	NELFE	0.93281	0.39543	0.0158034	0.466715	-0.853176	4.93795e-07	1.09349	0.694017	4.76834e-06	0.39629	-0.861884	1	0.694848	-0.123919	1	0.672747	-0.210848	0.611083	0.581771	-0.362606	1	0.513638	-0.611514	0.170111	0.630469	-0.300433	0.731308
[truncated: 1,163 more rows]
